# Supplementary material for: 3-(4-tert-Butyl­phen­yl)-1-(4-fluoro­phen­yl)-3-hydroxy­prop-2-en-1-one
Source: Acta Crystallogr Sect E Struct Rep Online. 2008 Dec 17;65(Pt 1):o150. doi: 10.1107/S1600536808042372 (PMC2968064; doi:10.1107/S1600536808042372)
Supplement: Supplementary file 2 [file e-65-0o150-Isup2.hkl]

# 
# h,k,l, Fc-squared, Fo-squared, sigma(Fo-squared) and status flag 
# 
data_I
_shelx_title ' 081118cm in P2(1)/n' 
_shelx_refln_list_code          4 
_shelx_F_calc_maximum      211.55 
_exptl_crystal_F_000       632.00 
_reflns_d_resolution_high  0.8107 
 
loop_ 
 _symmetry_equiv_pos_as_xyz 
 'x, y, z' 
 '-x+1/2, y+1/2, -z+1/2' 
 '-x, -y, -z' 
 'x-1/2, -y-1/2, z-1/2' 
 
_cell_length_a     9.8349 
_cell_length_b    10.0163 
_cell_length_c    16.2324 
_cell_angle_alpha  90.000 
_cell_angle_beta   97.788 
_cell_angle_gamma  90.000 
 
_shelx_F_squared_multiplier     1.000 
 
loop_ 
 _refln_index_h 
 _refln_index_k 
 _refln_index_l 
 _refln_F_squared_calc 
 _refln_F_squared_meas 
 _refln_F_squared_sigma 
 _refln_observed_status 
   2   0   0     3785.72     4186.02     32.17 o 
   4   0   0     5458.93     6029.21     76.47 o 
   6   0   0       92.23       83.66      3.91 o 
   8   0   0        7.10       13.57      3.10 o 
  10   0   0      231.14      235.65     15.94 o 
  12   0   0        0.66        4.71      5.43 o 
   1   1   0        4.20        3.26      0.29 o 
   2   1   0    44754.23    44446.02   1840.11 o 
   3   1   0    12558.62    13220.90    235.20 o 
   4   1   0      375.38      399.67      9.07 o 
   5   1   0      390.57      386.21      5.54 o 
   6   1   0      179.45      185.32      4.31 o 
   7   1   0      382.10      376.31      6.63 o 
   8   1   0      391.71      371.53      9.61 o 
   9   1   0        2.36        1.72      1.85 o 
  10   1   0       11.20        8.03      3.41 o 
  11   1   0        0.13        1.97      2.98 o 
   0   2   0     4747.92     4366.08     29.09 o 
   1   2   0     2836.56     2877.48     75.03 o 
   2   2   0      547.07      578.96     12.26 o 
   3   2   0     2884.01     3216.83     69.92 o 
   4   2   0       39.69       47.17      1.82 o 
   5   2   0     2051.92     2131.67     33.54 o 
   6   2   0      461.98      366.44     71.78 o 
   7   2   0        4.89        5.58      1.30 o 
   8   2   0      130.84      111.98      4.76 o 
   9   2   0        0.54        3.38      1.96 o 
  10   2   0      230.25      214.15      8.65 o 
  11   2   0        0.15        0.85      4.59 o 
   1   3   0      280.21      259.60     11.32 o 
   2   3   0       75.04       84.37      2.48 o 
   3   3   0       21.64       25.32      1.19 o 
   4   3   0      217.29      234.84      6.11 o 
   5   3   0      116.84      123.56      3.99 o 
   6   3   0       40.37       34.81      2.33 o 
   7   3   0       71.43       83.04      3.88 o 
   8   3   0      213.75      190.11      9.28 o 
   9   3   0        7.43        8.59      2.54 o 
  10   3   0       33.28       42.06      6.14 o 
  11   3   0       16.53       25.47      8.21 o 
   0   4   0     2240.03     2017.31    195.63 o 
   1   4   0        3.75        3.63      0.70 o 
   2   4   0       11.48        9.45      0.92 o 
   3   4   0      178.01      189.99      4.99 o 
   4   4   0      314.82      326.56      8.50 o 
   5   4   0      132.70      134.18      4.10 o 
   6   4   0      109.78      107.59      4.06 o 
   7   4   0        6.45        5.51      1.94 o 
   8   4   0        0.19        2.05      3.26 o 
   9   4   0       11.14       14.69      3.96 o 
  10   4   0        0.58        4.99      3.23 o 
  11   4   0        0.00        2.39      3.31 o 
   1   5   0      442.72      396.96     52.96 o 
   2   5   0      459.60      422.72     14.66 o 
   3   5   0      343.37      319.17      9.93 o 
   4   5   0      150.63      140.60      3.20 o 
   5   5   0       80.13       87.52      3.52 o 
   6   5   0       18.05       18.61      2.71 o 
   7   5   0        6.75        6.26      2.60 o 
   8   5   0        8.84       11.23      3.52 o 
   9   5   0        2.87        3.53      2.72 o 
  10   5   0        1.92        4.04      5.98 o 
   0   6   0      795.18      716.64     30.84 o 
   1   6   0       10.83       11.09      3.97 o 
   2   6   0       66.16       58.19      3.40 o 
   3   6   0      477.22      507.66     13.43 o 
   4   6   0        0.07        1.08      0.80 o 
   5   6   0       45.45       43.14      5.07 o 
   6   6   0        6.62        6.67      2.68 o 
   7   6   0        2.68        0.45      1.90 o 
   8   6   0        2.93        4.15      3.14 o 
   9   6   0        0.24        3.49      2.63 o 
  10   6   0       16.03       22.48      5.13 o 
   1   7   0      161.01      124.07     38.24 o 
   2   7   0      310.31      306.98     13.63 o 
   3   7   0       16.16       17.00      1.83 o 
   4   7   0      109.18      116.01      6.99 o 
   5   7   0        0.01        0.70      1.91 o 
   6   7   0       43.16       45.39      5.84 o 
   7   7   0        8.47        7.67      3.32 o 
   8   7   0        6.79        9.22      3.57 o 
   9   7   0        1.99        2.21      2.58 o 
   0   8   0        8.00       11.23      2.24 o 
   1   8   0        1.40        1.42      1.00 o 
   2   8   0       68.33       65.57      3.68 o 
   3   8   0       77.16       69.32      5.63 o 
   4   8   0       13.12       13.70      3.36 o 
   5   8   0       71.36       69.28      6.94 o 
   6   8   0       34.31       36.01      5.80 o 
   7   8   0        1.04        2.32      2.61 o 
   8   8   0        3.69        1.26      2.40 o 
   9   8   0        0.26        2.46      2.60 o 
   1   9   0      100.30       59.09     27.84 o 
   2   9   0       18.48       20.61      3.14 o 
   3   9   0        3.73        7.78      3.07 o 
   4   9   0        8.30        6.04      2.99 o 
   5   9   0        9.47        2.96      2.90 o 
   6   9   0        1.75        1.97      2.68 o 
   7   9   0        0.17        1.91      2.40 o 
   8   9   0        1.18        0.44      2.34 o 
   0  10   0        1.48        1.17      2.43 o 
   1  10   0       14.71        9.90      7.83 o 
   2  10   0        6.35        7.72      3.09 o 
   3  10   0        0.73        1.48      2.52 o 
   4  10   0       14.81        9.91      3.54 o 
   5  10   0        9.08       11.37      3.91 o 
   6  10   0        0.16        2.32      3.07 o 
   7  10   0        0.20        0.77      2.87 o 
   1  11   0       11.76       12.56      5.19 o 
   2  11   0       20.85       26.94      5.07 o 
   3  11   0        0.73        0.00      3.14 o 
   4  11   0        0.13        1.83      2.90 o 
   5  11   0        1.00        3.73      3.28 o 
   1  12   0        2.97        2.41      4.47 o 
   2  12   0        3.77        3.50      4.95 o 
 -11   0   1        0.07        0.00      3.98 o 
  -9   0   1      211.24      216.58     14.37 o 
  -7   0   1        3.65        5.78      2.12 o 
  -5   0   1       81.77       70.84      3.82 o 
  -3   0   1      934.89      989.53     10.87 o 
  -1   0   1       94.58      111.77      3.32 o 
   1   0   1       97.73       98.93      2.39 o 
   3   0   1    11737.76    13003.42     64.69 o 
   5   0   1     4263.77     4517.54     79.86 o 
   7   0   1        2.17        3.73      1.60 o 
   9   0   1       23.69       37.79      7.36 o 
  11   0   1       25.86       37.79      8.81 o 
 -12   1   1        1.47        3.62      4.17 o 
 -11   1   1      123.09      116.68      8.83 o 
 -10   1   1       13.59       11.69      3.74 o 
  -9   1   1        6.73        6.39      2.24 o 
  -8   1   1       74.23       78.04      4.69 o 
  -7   1   1        8.29       11.71      1.86 o 
  -6   1   1      587.10      599.84      7.42 o 
  -5   1   1      509.18      520.46      6.22 o 
  -4   1   1     1680.40     1736.71     16.29 o 
  -3   1   1     4231.18     4461.56     40.40 o 
  -2   1   1     8047.37     8528.99    159.46 o 
  -1   1   1     1654.94     1735.48     34.78 o 
   0   1   1      171.49      100.35     31.70 o 
   1   1   1      619.79      674.48     12.55 o 
   2   1   1     7278.82     7860.34    152.82 o 
   3   1   1      644.52      629.11      8.31 o 
   4   1   1      371.55      373.47      5.12 o 
   5   1   1      432.85      468.61      6.67 o 
   6   1   1       77.65       66.40      2.77 o 
   7   1   1       29.27       35.04      2.56 o 
   8   1   1        1.23        1.75      1.24 o 
   9   1   1       22.17       22.98      3.39 o 
  10   1   1        6.27        7.35      3.37 o 
  11   1   1        1.27        2.67      3.14 o 
 -11   2   1        5.95        1.40      3.21 o 
 -10   2   1       44.51       53.19      6.62 o 
  -9   2   1        0.51        2.49      1.86 o 
  -8   2   1      400.66      393.99     10.23 o 
  -7   2   1      292.27      285.03      6.70 o 
  -6   2   1      360.83      324.43      8.24 o 
  -5   2   1     3155.76     3157.67     43.26 o 
  -4   2   1      366.49      373.04     11.74 o 
  -3   2   1     1093.56     1205.97     32.51 o 
  -2   2   1     3276.17     3515.14     79.23 o 
  -1   2   1       13.87        9.21      1.75 o 
   0   2   1    10351.29     9622.43    278.25 o 
   1   2   1     4143.15     4162.83    113.86 o 
   2   2   1     3027.14     3215.43     82.30 o 
   3   2   1        5.90        7.83      0.81 o 
   4   2   1      167.64      180.88      5.13 o 
   5   2   1      106.58      111.99      3.18 o 
   6   2   1      205.69      212.14      4.69 o 
   7   2   1       31.41       33.54      2.49 o 
   8   2   1       34.01       28.20      5.44 o 
   9   2   1        6.09       10.11      3.97 o 
  10   2   1        9.04        8.38      3.39 o 
  11   2   1       33.97       31.87      8.69 o 
 -11   3   1        0.66        0.00      4.10 o 
 -10   3   1       36.22       29.66      4.31 o 
  -9   3   1       87.59       64.92      8.89 o 
  -8   3   1      321.12      287.26     11.24 o 
  -7   3   1      433.03      403.31     14.72 o 
  -6   3   1      459.08      402.90     19.50 o 
  -5   3   1      513.68      506.66     18.65 o 
  -4   3   1       76.88       95.15      3.45 o 
  -3   3   1      470.71      466.85     10.76 o 
  -2   3   1     1595.76     1613.40     78.24 o 
  -1   3   1      488.34      462.41      8.79 o 
   0   3   1     1152.54     1024.31     53.77 o 
   1   3   1     1176.01      840.24    206.03 o 
   2   3   1      532.51      557.69     16.72 o 
   3   3   1      284.90      241.07      7.54 o 
   4   3   1     1025.75     1158.41     25.79 o 
   5   3   1        4.86        7.98      1.21 o 
   6   3   1      179.93      172.23      4.31 o 
   7   3   1        4.88        6.70      1.72 o 
   8   3   1      107.80       98.01      4.55 o 
   9   3   1       28.48       29.49      5.14 o 
  10   3   1        1.49        3.78      2.90 o 
  11   3   1        0.57        0.00      3.74 o 
 -11   4   1        9.21       10.02      6.16 o 
 -10   4   1       58.47       43.79      6.39 o 
  -9   4   1       22.10       23.62      4.79 o 
  -8   4   1      151.65      140.70      6.53 o 
  -7   4   1       96.10       91.52      5.26 o 
  -6   4   1        0.07        0.64      1.01 o 
  -5   4   1       41.76       46.82      2.10 o 
  -4   4   1      221.96      220.10      6.52 o 
  -3   4   1      225.59      245.09      6.61 o 
  -2   4   1      947.90     1026.65     27.30 o 
  -1   4   1      115.90      129.23     12.25 o 
   0   4   1       36.37       43.52      2.60 o 
   1   4   1     2289.51     2177.71    106.40 o 
   2   4   1     1047.60     1058.69     29.45 o 
   3   4   1      187.69      216.08      8.13 o 
   4   4   1     1300.60     1422.78     35.65 o 
   5   4   1       73.52      102.63      3.45 o 
   6   4   1      251.43      240.77     11.67 o 
   7   4   1       38.53       36.89      3.76 o 
   8   4   1       16.69       16.21      3.87 o 
   9   4   1        0.64        0.00      2.23 o 
  10   4   1       12.56        9.87      3.68 o 
  11   4   1        2.09        1.70      3.10 o 
 -11   5   1       35.02       40.11      6.79 o 
 -10   5   1        0.06        0.85      2.70 o 
  -9   5   1        3.06        4.69      3.03 o 
  -8   5   1       40.54       36.44      5.49 o 
  -7   5   1        7.78       10.16      2.43 o 
  -6   5   1       34.76       32.88      3.41 o 
  -5   5   1        0.81        1.82      1.18 o 
  -4   5   1        2.54        4.47      0.85 o 
  -3   5   1       83.09      115.45      3.58 o 
  -2   5   1      192.26      192.90      6.16 o 
  -1   5   1      233.34      232.19     11.40 o 
   0   5   1       75.10       83.11      2.90 o 
   1   5   1     2279.78     2187.82    198.17 o 
   2   5   1     2681.43     2893.69     99.12 o 
   3   5   1      983.75     1086.19     29.92 o 
   4   5   1      373.62      390.58     14.94 o 
   5   5   1      122.68      122.42      5.94 o 
   6   5   1       19.78       15.38      2.58 o 
   7   5   1        3.04        5.46      2.56 o 
   8   5   1        1.32        0.00      2.11 o 
   9   5   1        1.51        3.33      3.11 o 
  10   5   1        0.04        1.88      2.92 o 
 -10   6   1        0.02        4.95      3.14 o 
  -9   6   1       39.80       45.66      6.53 o 
  -8   6   1        0.27        0.00      2.26 o 
  -7   6   1        0.53        1.07      2.12 o 
  -6   6   1       75.25       73.62      6.09 o 
  -5   6   1       83.05       79.55      4.38 o 
  -4   6   1      147.76      136.72      5.40 o 
  -3   6   1       57.39       73.84      3.02 o 
  -2   6   1       28.62       34.53      2.73 o 
  -1   6   1      832.88      868.60     35.01 o 
   0   6   1      723.46      597.19    123.61 o 
   1   6   1      711.11      713.74     23.46 o 
   2   6   1       45.39       48.42      2.10 o 
   3   6   1       31.18       31.41      1.97 o 
   4   6   1        1.29        2.66      1.06 o 
   5   6   1      142.22      150.60      8.63 o 
   6   6   1       17.97       12.91      3.46 o 
   7   6   1       16.13       18.83      4.14 o 
   8   6   1        5.84        6.13      3.16 o 
   9   6   1        0.03        2.36      2.96 o 
  10   6   1        0.69        0.00      2.90 o 
  -9   7   1        3.43        5.28      2.99 o 
  -8   7   1        5.51        4.95      2.94 o 
  -7   7   1       76.45       78.34      6.83 o 
  -6   7   1        7.90        8.69      3.07 o 
  -5   7   1       17.08       17.23      3.68 o 
  -4   7   1       22.85       22.28      5.07 o 
  -3   7   1      113.92      106.84      3.53 o 
  -2   7   1        0.57        3.44      1.10 o 
  -1   7   1      405.05      410.87     11.53 o 
   0   7   1        9.18       10.15      1.45 o 
   1   7   1       52.81       51.08      2.52 o 
   2   7   1       53.68       43.98      3.47 o 
   3   7   1        3.22        2.51      1.11 o 
   4   7   1        0.92        0.52      1.41 o 
   5   7   1        1.87        3.21      2.30 o 
   6   7   1       17.99       21.73      4.89 o 
   7   7   1       13.02       15.56      5.01 o 
   8   7   1        3.13       10.79      3.71 o 
   9   7   1        2.85        4.25      2.84 o 
  -9   8   1       25.71       31.67      5.88 o 
  -8   8   1        0.82        1.35      3.08 o 
  -7   8   1       16.94       20.03      4.67 o 
  -6   8   1       18.38       19.89      4.61 o 
  -5   8   1        1.99        0.00      2.23 o 
  -4   8   1        0.78        0.92      1.92 o 
  -3   8   1       27.45       21.35      3.96 o 
  -2   8   1       24.35       27.79      2.69 o 
  -1   8   1       33.26       32.12      2.31 o 
   0   8   1      199.01      179.38      5.10 o 
   1   8   1       86.26       89.70      6.57 o 
   2   8   1      196.94      190.91      6.85 o 
   3   8   1        0.55        1.60      1.35 o 
   4   8   1        0.65        0.00      1.85 o 
   5   8   1        3.46       10.00      3.41 o 
   6   8   1       16.87       24.94      4.90 o 
   7   8   1       16.97       12.68      3.68 o 
   8   8   1       19.32       21.01      5.01 o 
   9   8   1        0.89        0.00      2.43 o 
  -8   9   1        0.20        1.05      2.56 o 
  -7   9   1        0.02        2.16      2.63 o 
  -6   9   1        1.26        2.67      2.97 o 
  -5   9   1        0.61        0.00      2.03 o 
  -4   9   1        3.83        3.55      2.59 o 
  -3   9   1       17.19       18.16      3.91 o 
  -2   9   1        3.97        1.81      2.26 o 
  -1   9   1        0.23        1.97      1.48 o 
   0   9   1       76.50       78.86      3.69 o 
   1   9   1       39.38       30.63      7.01 o 
   2   9   1        4.82        7.41      1.96 o 
   3   9   1       33.83       36.04      5.28 o 
   4   9   1      103.99       87.77      7.12 o 
   5   9   1       34.96       32.19      5.58 o 
   6   9   1       15.73       16.70      4.49 o 
   7   9   1        3.04        5.46      3.03 o 
   8   9   1        2.98        1.37      2.63 o 
  -7  10   1        0.29        0.59      2.23 o 
  -6  10   1        2.68        0.85      2.89 o 
  -5  10   1        1.23        3.44      2.90 o 
  -4  10   1        0.00        1.50      2.66 o 
  -3  10   1       18.70       32.08      9.84 o 
  -2  10   1       55.06       53.97      6.34 o 
  -1  10   1        9.85       12.54      3.57 o 
   0  10   1       32.32       38.79      4.86 o 
   1  10   1        1.71        1.78      1.72 o 
   2  10   1       44.57       36.79      5.28 o 
   3  10   1       51.59       55.53      6.49 o 
   4  10   1        1.54        2.60      2.73 o 
   5  10   1       21.47       15.15      4.33 o 
   6  10   1        0.76        0.00      5.19 o 
  -5  11   1        9.93       17.50      4.90 o 
  -4  11   1       10.18        9.90      5.55 o 
  -3  11   1        5.86        0.48      3.50 o 
  -2  11   1        8.81        9.28      3.60 o 
  -1  11   1        2.48        4.32      2.86 o 
   0  11   1        4.97        4.77      2.73 o 
   1  11   1        0.03        3.14      3.62 o 
   2  11   1        4.44        6.40      4.47 o 
   3  11   1        8.29       14.24      4.22 o 
   4  11   1        0.54        5.76      3.18 o 
   5  11   1        0.19        0.18      2.81 o 
  -2  12   1        0.06        2.30      2.92 o 
  -1  12   1        0.14        0.00      3.98 o 
   1  12   1        3.73        9.54      5.43 o 
   2  12   1        0.89        3.02      4.35 o 
 -12   0   2        0.24        3.74      5.55 o 
 -10   0   2       18.38       19.44      6.28 o 
  -8   0   2       55.22       42.01      7.24 o 
  -6   0   2       32.62       29.76      3.16 o 
  -4   0   2      216.48      202.66      5.45 o 
  -2   0   2        6.21        8.92      2.29 o 
   0   0   2     4428.93     4267.41    192.82 o 
   2   0   2      233.90      228.09      5.07 o 
   4   0   2      120.46       98.00      3.57 o 
   6   0   2      804.06      813.52     12.12 o 
   8   0   2        7.87        6.46      2.00 o 
  10   0   2        1.29        4.83      4.23 o 
 -12   1   2       33.26       44.02      7.42 o 
 -11   1   2        4.46        4.70      3.58 o 
 -10   1   2        0.13        0.00      2.39 o 
  -9   1   2       12.15       10.23      3.42 o 
  -8   1   2       12.44       10.59      2.47 o 
  -7   1   2       17.29       15.98      1.99 o 
  -6   1   2      119.07      129.07      3.94 o 
  -5   1   2      130.46      133.72      3.54 o 
  -4   1   2      352.77      358.03      4.92 o 
  -3   1   2     4019.57     4314.98    102.09 o 
  -2   1   2     1508.55     1548.02     40.01 o 
  -1   1   2     1120.40     1145.22     36.05 o 
   0   1   2      789.92      773.82     23.36 o 
   1   1   2     1602.24     1660.73     40.96 o 
   2   1   2     1125.14     1199.01     19.76 o 
   3   1   2      165.65      197.79      3.86 o 
   4   1   2       38.65       41.14      1.69 o 
   5   1   2        3.40        2.59      0.82 o 
   6   1   2       36.44       36.14      4.89 o 
   7   1   2       33.11       32.70      4.23 o 
   8   1   2      163.10      150.58      6.54 o 
   9   1   2        6.28        7.16      2.06 o 
  10   1   2        0.51        0.00      2.60 o 
  11   1   2        4.87        9.42      5.31 o 
 -11   2   2        0.80        0.00      3.07 o 
 -10   2   2       95.08       88.42      7.45 o 
  -9   2   2       89.86       90.50      5.47 o 
  -8   2   2       15.95       15.58      2.92 o 
  -7   2   2       73.73       70.11      4.28 o 
  -6   2   2      887.68      844.42      9.38 o 
  -5   2   2      260.55      255.72      4.07 o 
  -4   2   2        5.47        6.07      0.75 o 
  -3   2   2        0.97        2.37      0.67 o 
  -2   2   2     3673.34     3743.50     90.54 o 
  -1   2   2     1033.08     1070.27     30.34 o 
   0   2   2     1752.98     1295.43    326.25 o 
   1   2   2     6241.89     6214.72    183.05 o 
   2   2   2     2775.02     2880.80     68.05 o 
   3   2   2     1020.68     1104.00     27.36 o 
   4   2   2      159.78      154.19      3.17 o 
   5   2   2       66.21       94.21      3.00 o 
   6   2   2      153.99      145.73      4.13 o 
   7   2   2       30.85       32.67      2.55 o 
   8   2   2        1.32        3.21      1.58 o 
   9   2   2        2.74        2.37      1.63 o 
  10   2   2       27.43       30.18      5.33 o 
  11   2   2        4.28        7.00      5.92 o 
 -11   3   2       10.95        8.21      5.55 o 
 -10   3   2        0.31        0.00      2.00 o 
  -9   3   2       65.95       50.73      4.83 o 
  -8   3   2      222.60      188.25     10.69 o 
  -7   3   2      253.83      247.61     18.12 o 
  -6   3   2        1.03        0.60      1.03 o 
  -5   3   2      571.78      548.30     16.52 o 
  -4   3   2     1502.59     1580.44     82.50 o 
  -3   3   2      381.18      374.81     18.47 o 
  -2   3   2      268.57      261.66     13.96 o 
  -1   3   2      297.14      260.66      7.42 o 
   0   3   2       22.18       22.94      5.31 o 
   1   3   2      601.84      584.58     19.40 o 
   2   3   2      184.57      203.34      7.01 o 
   3   3   2     4862.65     5430.93    146.72 o 
   4   3   2      635.82      632.99     17.38 o 
   5   3   2       99.10      110.40      3.63 o 
   6   3   2       27.39       27.16      2.19 o 
   7   3   2       75.14       81.70      3.43 o 
   8   3   2       23.07       24.20      3.41 o 
   9   3   2        9.72       11.84      3.58 o 
  10   3   2        0.88        0.73      2.73 o 
  11   3   2        1.90        2.10      3.13 o 
 -11   4   2       25.80       23.54      7.97 o 
 -10   4   2       26.90       26.21      5.25 o 
  -9   4   2       88.66       53.08     27.44 o 
  -8   4   2       15.83       12.43      8.96 o 
  -7   4   2      271.82      245.64     28.49 o 
  -6   4   2        0.43        1.00      1.19 o 
  -5   4   2       23.01       23.12      2.58 o 
  -4   4   2       47.64       47.59      2.95 o 
  -3   4   2       15.08       13.15      1.38 o 
  -2   4   2        8.97        9.09      1.55 o 
  -1   4   2      837.08      825.48     21.64 o 
   0   4   2      503.07      477.76     25.60 o 
   1   4   2      969.13      977.43     47.01 o 
   2   4   2      389.00      356.83     14.47 o 
   3   4   2       28.40       27.47      1.53 o 
   4   4   2        2.24        1.90      0.76 o 
   5   4   2      490.60      540.59     34.64 o 
   6   4   2      166.42      170.11      5.23 o 
   7   4   2       53.43       54.73      4.86 o 
   8   4   2        0.03        0.19      1.99 o 
   9   4   2        0.04        1.53      2.42 o 
  10   4   2        2.73        9.01      3.68 o 
  11   4   2        5.26       12.12      4.24 o 
 -11   5   2        1.13        4.06      3.42 o 
 -10   5   2       14.00       16.19      4.38 o 
  -9   5   2       22.82       13.99      4.47 o 
  -8   5   2        0.28        0.00      1.61 o 
  -7   5   2       68.11       57.73      4.70 o 
  -6   5   2       84.65       79.81      4.65 o 
  -5   5   2       36.84       35.03      3.92 o 
  -4   5   2       72.24       67.19      5.20 o 
  -3   5   2        1.20        0.66      0.60 o 
  -2   5   2        0.24        0.66      0.60 o 
  -1   5   2        0.09        0.14      0.59 o 
   0   5   2        0.53        0.49      0.60 o 
   1   5   2       36.00       37.80      2.28 o 
   2   5   2        9.84        9.19      1.06 o 
   3   5   2       69.30       67.10      2.87 o 
   4   5   2      188.99      180.10      8.38 o 
   5   5   2      192.76      208.86      7.24 o 
   6   5   2      139.01      140.04      6.02 o 
   7   5   2        2.60        1.81      2.30 o 
   8   5   2       36.30       33.86      5.42 o 
   9   5   2        1.90        1.81      2.80 o 
  10   5   2        3.10        5.61      3.35 o 
 -10   6   2        0.87        6.18      3.18 o 
  -9   6   2        4.55        3.90      2.70 o 
  -8   6   2       10.00       10.33      3.45 o 
  -7   6   2        8.35        9.25      3.30 o 
  -6   6   2        1.68        3.85      1.64 o 
  -5   6   2        0.07        0.00      1.15 o 
  -4   6   2       51.48       53.17      3.68 o 
  -3   6   2       23.26       26.43      2.20 o 
  -2   6   2      168.99      173.42      7.43 o 
  -1   6   2      558.16      566.52     11.23 o 
   0   6   2       34.38       41.67      2.12 o 
   1   6   2      286.44      269.75      5.35 o 
   2   6   2        0.24        0.17      0.70 o 
   3   6   2      169.82      172.79      7.47 o 
   4   6   2      124.09      128.22      5.52 o 
   5   6   2       22.71       19.44      3.10 o 
   6   6   2      167.93      142.37     12.19 o 
   7   6   2       15.78       11.84      3.69 o 
   8   6   2        1.42        5.19      2.94 o 
   9   6   2       10.66        7.22      3.57 o 
  10   6   2        1.27        8.41      3.75 o 
  -9   7   2       12.50       16.40      4.22 o 
  -8   7   2        1.02        3.39      2.59 o 
  -7   7   2        5.34       10.85      3.62 o 
  -6   7   2       89.97       89.60      7.00 o 
  -5   7   2       35.54       29.84      4.70 o 
  -4   7   2       49.35       51.57      3.98 o 
  -3   7   2       97.59       83.38      6.64 o 
  -2   7   2      112.92      111.80      3.50 o 
  -1   7   2       60.98       48.63      5.03 o 
   0   7   2       91.61       95.21      3.89 o 
   1   7   2       31.77       38.91      2.93 o 
   2   7   2       16.08       16.59      1.95 o 
   3   7   2        7.45        9.60      1.75 o 
   4   7   2       51.45       58.35      3.11 o 
   5   7   2       12.55       10.86      3.19 o 
   6   7   2       18.31       22.60      4.56 o 
   7   7   2       85.66       83.95      7.68 o 
   8   7   2        0.00        1.05      2.51 o 
   9   7   2        6.62        7.45      3.07 o 
  -9   8   2       20.97       27.03      5.39 o 
  -8   8   2        0.00        0.60      2.56 o 
  -7   8   2       16.25       11.89      3.58 o 
  -6   8   2        1.73        1.21      2.68 o 
  -5   8   2       24.95       26.79      4.72 o 
  -4   8   2      135.19      137.75      8.87 o 
  -3   8   2       36.73       36.90      3.73 o 
  -2   8   2        5.89        5.88      1.61 o 
  -1   8   2        0.02        0.11      0.92 o 
   0   8   2      101.44       80.84      8.87 o 
   1   8   2       63.93       67.47      3.69 o 
   2   8   2       19.42       18.34      2.20 o 
   3   8   2       63.10       76.74      5.19 o 
   4   8   2      127.16      107.98      7.43 o 
   5   8   2      117.15       90.30      8.57 o 
   6   8   2       13.27       15.22      4.05 o 
   7   8   2       43.30       37.37      6.02 o 
   8   8   2        0.32        1.54      2.38 o 
  -8   9   2        3.51       11.11      3.92 o 
  -7   9   2       25.45       36.94      6.08 o 
  -6   9   2        1.00        3.18      3.38 o 
  -5   9   2        5.10        4.97      3.07 o 
  -4   9   2       40.74       41.17      5.63 o 
  -3   9   2        0.61        0.36      2.08 o 
  -2   9   2       23.80       27.24      3.67 o 
  -1   9   2       37.92       36.39      3.39 o 
   0   9   2       11.06       10.16      2.51 o 
   1   9   2       30.86       30.94      3.19 o 
   2   9   2      118.69      113.23      4.49 o 
   3   9   2       15.11       12.16      3.41 o 
   4   9   2      136.10      114.43     10.74 o 
   5   9   2       10.21        7.67      3.24 o 
   6   9   2        0.11        0.00      2.35 o 
   7   9   2       10.10        6.57      3.33 o 
  -7  10   2        7.02       12.13      3.68 o 
  -6  10   2        0.73        2.03      2.85 o 
  -5  10   2        0.07        1.14      2.77 o 
  -4  10   2       33.22       34.62      5.74 o 
  -3  10   2       24.68       30.54      7.48 o 
  -2  10   2        0.15        3.35      2.69 o 
  -1  10   2        0.77        0.58      2.06 o 
   0  10   2       61.08       63.57      7.32 o 
   1  10   2       47.98       50.67      4.14 o 
   2  10   2      126.59      112.15     11.11 o 
   3  10   2        4.36        6.04      2.90 o 
   4  10   2        0.38        0.00      2.25 o 
   5  10   2        9.09        4.35      3.24 o 
   6  10   2       31.32       22.16      7.61 o 
  -5  11   2        1.22        3.62      5.07 o 
  -4  11   2        7.61       10.26      5.92 o 
  -3  11   2        0.08        0.00      3.08 o 
  -2  11   2       29.34       37.94      6.10 o 
  -1  11   2       18.52       19.59      5.07 o 
   0  11   2       41.35       56.53      6.63 o 
   1  11   2        1.05        1.57      3.38 o 
   2  11   2        7.83        8.15      3.24 o 
   3  11   2       10.42        8.39      3.54 o 
   4  11   2       19.20       17.10      4.67 o 
   5  11   2        0.21        2.84      4.16 o 
  -2  12   2        4.35        7.71      3.79 o 
  -1  12   2        0.71        3.74      4.47 o 
   0  12   2       13.17       21.61      6.88 o 
   2  12   2        6.82       15.09      6.52 o 
 -11   0   3        1.88        0.00      3.86 o 
  -9   0   3       90.46      105.87     10.62 o 
  -7   0   3       73.80       77.20      5.86 o 
  -5   0   3       79.19       76.83      7.12 o 
  -3   0   3     4824.12     4699.55    207.70 o 
  -1   0   3      224.94      201.79     31.75 o 
   1   0   3      561.93      552.76     33.60 o 
   3   0   3     1334.40     1505.56     19.80 o 
   5   0   3        7.60        5.09      1.40 o 
   7   0   3      368.82      348.32      8.87 o 
   9   0   3        0.01        1.82      1.88 o 
  11   0   3        0.22        1.93      4.10 o 
 -12   1   3        0.11        2.95      4.10 o 
 -11   1   3       56.38       58.72      7.47 o 
 -10   1   3       32.00       37.48      5.97 o 
  -9   1   3       24.00       37.46      6.58 o 
  -8   1   3        1.17        1.86      1.67 o 
  -7   1   3       37.31       34.38      3.32 o 
  -6   1   3      631.26      632.25      8.17 o 
  -5   1   3     1087.11     1154.22     19.03 o 
  -4   1   3        8.71        6.28      0.90 o 
  -3   1   3        1.85        1.63      0.51 o 
  -2   1   3      270.56      308.99      4.92 o 
  -1   1   3      676.79      723.57     20.48 o 
   0   1   3     1170.54     1052.50     56.41 o 
   1   1   3       17.78       19.97      0.79 o 
   2   1   3      547.76      554.42     14.41 o 
   3   1   3      233.72      235.02      4.29 o 
   4   1   3      167.51      187.60      3.56 o 
   5   1   3      596.19      625.43      8.65 o 
   6   1   3       28.74       24.12      1.95 o 
   7   1   3       53.69       46.46      3.67 o 
   8   1   3        2.90        2.86      1.20 o 
   9   1   3       35.44       27.89      9.62 o 
  10   1   3        8.43        7.47      2.80 o 
  11   1   3        0.34        0.00      4.47 o 
 -11   2   3        2.70        0.14      2.94 o 
 -10   2   3       10.31       14.00      3.93 o 
  -9   2   3        0.35        1.36      1.84 o 
  -8   2   3      172.55      172.45      6.86 o 
  -7   2   3       30.65       33.15      3.43 o 
  -6   2   3      223.66      211.29      6.50 o 
  -5   2   3      426.75      433.98      7.98 o 
  -4   2   3      161.33      193.78      5.23 o 
  -3   2   3       58.07       69.89      3.75 o 
  -2   2   3      698.85      743.96     15.89 o 
  -1   2   3     1236.85     1216.11     34.35 o 
   0   2   3      353.65      283.76     39.33 o 
   1   2   3      741.48      809.07     18.50 o 
   2   2   3     1598.88     1787.19     38.98 o 
   3   2   3       48.85       51.49      1.60 o 
   4   2   3       57.68       73.62      2.30 o 
   5   2   3       93.71       95.07      2.89 o 
   6   2   3        0.07        3.12      1.58 o 
   7   2   3      148.06      148.89      4.55 o 
   8   2   3       64.86       61.98      3.43 o 
   9   2   3        0.61        0.83      1.78 o 
  10   2   3        0.08        0.17      2.15 o 
  11   2   3       13.44       21.49      7.97 o 
 -11   3   3        0.20        0.00      2.90 o 
 -10   3   3       31.66       40.53      6.15 o 
  -9   3   3      104.67       94.23      5.69 o 
  -8   3   3      200.85      188.31      7.35 o 
  -7   3   3        0.18        1.28      1.52 o 
  -6   3   3       71.72       73.76      5.58 o 
  -5   3   3      162.07      165.74      5.59 o 
  -4   3   3      331.14      343.17      4.85 o 
  -3   3   3       58.63       65.71      3.09 o 
  -2   3   3     1024.22      955.81     28.52 o 
  -1   3   3      586.11      578.03     20.15 o 
   0   3   3       33.03       22.65      5.46 o 
   1   3   3      169.41      161.74      8.06 o 
   2   3   3      628.99      665.50     23.77 o 
   3   3   3      215.41      184.98      5.52 o 
   4   3   3     1253.51     1380.22     36.64 o 
   5   3   3       41.54       44.53      2.31 o 
   6   3   3        0.00        0.61      0.92 o 
   7   3   3        4.55        8.81      1.85 o 
   8   3   3       77.55       75.86      5.03 o 
   9   3   3        4.86        5.16      2.29 o 
  10   3   3        6.32       11.28      3.79 o 
  11   3   3        1.95        2.19      3.32 o 
 -11   4   3       19.37       13.88      7.24 o 
 -10   4   3       34.20       33.37      4.60 o 
  -9   4   3       33.11       39.31      4.53 o 
  -8   4   3       60.79       74.58      5.11 o 
  -7   4   3      482.46      445.14     19.71 o 
  -6   4   3       39.29       37.72      4.34 o 
  -5   4   3      109.36      106.05      6.39 o 
  -4   4   3       60.15       60.78      2.53 o 
  -3   4   3      324.25      291.97     14.79 o 
  -2   4   3       10.48       10.03      0.91 o 
  -1   4   3      528.02      471.86      8.83 o 
   0   4   3        0.00        1.36      0.74 o 
   1   4   3        1.40        1.42      0.55 o 
   2   4   3     1060.37     1109.27     32.13 o 
   3   4   3       36.89       36.69      1.55 o 
   4   4   3       33.12       30.95      1.84 o 
   5   4   3      281.47      265.62      8.21 o 
   6   4   3        0.55        7.53      5.82 o 
   7   4   3        8.61        8.25      2.25 o 
   8   4   3        0.07        0.00      1.79 o 
   9   4   3        6.28        4.10      2.90 o 
  10   4   3        8.79        9.87      3.66 o 
 -11   5   3        6.47       18.23      7.61 o 
 -10   5   3        8.75       11.42      3.71 o 
  -9   5   3       23.75       16.52      4.17 o 
  -8   5   3        1.79        3.69      1.92 o 
  -7   5   3      163.11      163.78      9.66 o 
  -6   5   3      291.60      279.80     16.48 o 
  -5   5   3      219.92      119.11     58.14 o 
  -4   5   3      245.41      216.31     10.68 o 
  -3   5   3       65.17       61.14      4.85 o 
  -2   5   3      287.66      288.50      8.18 o 
  -1   5   3      127.19      102.87      2.95 o 
   0   5   3       33.66       24.44      6.49 o 
   1   5   3        0.05        0.43      0.58 o 
   2   5   3       13.28       15.18      1.21 o 
   3   5   3      328.92      324.69      7.72 o 
   4   5   3      217.87      206.66     10.82 o 
   5   5   3       77.58       77.18      3.86 o 
   6   5   3       25.51       24.78      3.85 o 
   7   5   3       30.43       35.46      4.09 o 
   8   5   3        1.28        1.85      2.43 o 
   9   5   3        0.96        0.00      2.08 o 
  10   5   3        7.93        6.07      3.57 o 
 -10   6   3        0.04        0.00      2.56 o 
  -9   6   3        5.84       13.31      4.04 o 
  -8   6   3        0.31        2.50      2.72 o 
  -7   6   3       14.76       16.87      3.12 o 
  -6   6   3       22.86       25.34      3.39 o 
  -5   6   3        0.54        2.15      1.58 o 
  -4   6   3      230.47      189.72     21.04 o 
  -3   6   3        2.49        1.25      0.92 o 
  -2   6   3       19.69       18.45      1.82 o 
  -1   6   3       30.60       34.60      2.18 o 
   0   6   3        0.32        0.28      0.65 o 
   1   6   3       90.58       80.21      2.91 o 
   2   6   3        5.79        6.50      1.30 o 
   3   6   3      165.43      170.08      4.58 o 
   4   6   3        3.65        4.67      1.28 o 
   5   6   3        9.06        7.89      1.68 o 
   6   6   3      196.83      164.16      6.95 o 
   7   6   3        1.33        1.46      2.78 o 
   8   6   3       27.61       26.68      5.19 o 
   9   6   3       14.24       11.31      4.14 o 
  10   6   3        1.76        0.00      2.83 o 
  -9   7   3        7.78        9.91      3.66 o 
  -8   7   3        3.39        6.24      3.02 o 
  -7   7   3       10.13        7.89      3.19 o 
  -6   7   3        2.27        2.50      3.02 o 
  -5   7   3        1.04        1.32      1.78 o 
  -4   7   3       35.11       42.42      3.85 o 
  -3   7   3       27.45       31.01      3.31 o 
  -2   7   3       32.41       26.81      8.05 o 
  -1   7   3        8.84        6.26      1.25 o 
   0   7   3       22.23       21.01      3.35 o 
   1   7   3       68.20       66.88      6.86 o 
   2   7   3        1.39        3.04      1.23 o 
   3   7   3        5.68        5.24      1.40 o 
   4   7   3      176.46      152.21      5.85 o 
   5   7   3        0.45        0.94      1.78 o 
   6   7   3        2.01        1.53      2.39 o 
   7   7   3        7.62        9.01      3.45 o 
   8   7   3       31.36       25.32      5.00 o 
   9   7   3        0.07        1.85      2.70 o 
  -9   8   3       21.31       24.15      4.99 o 
  -8   8   3        2.99        2.96      2.94 o 
  -7   8   3        1.02        2.38      2.77 o 
  -6   8   3        8.79        4.36      5.31 o 
  -5   8   3       10.21        9.36      3.33 o 
  -4   8   3       25.89       30.31      3.71 o 
  -3   8   3        3.94        2.88      1.65 o 
  -2   8   3       14.89       17.09      2.96 o 
  -1   8   3       26.03       25.76      2.76 o 
   0   8   3        0.14        1.51      1.17 o 
   1   8   3      191.12      177.66     13.75 o 
   2   8   3        7.99        7.61      1.65 o 
   3   8   3       21.49       24.47      2.55 o 
   4   8   3        0.08        0.12      1.56 o 
   5   8   3        0.28        1.89      6.64 o 
   6   8   3       94.43       81.74      7.63 o 
   7   8   3        0.14        3.56      2.78 o 
   8   8   3       18.88       15.12      7.12 o 
  -8   9   3        5.53        2.85      2.56 o 
  -7   9   3       22.14       21.01      4.64 o 
  -6   9   3       12.97       20.90      4.89 o 
  -5   9   3        0.35        0.35      2.39 o 
  -4   9   3        8.46       10.72      3.33 o 
  -3   9   3        5.03        2.67      2.26 o 
  -2   9   3       11.00       11.20      2.73 o 
  -1   9   3       32.10       26.66      7.72 o 
   0   9   3       12.20       11.58      2.39 o 
   1   9   3        1.56        4.27      1.61 o 
   2   9   3       81.12       89.87      4.15 o 
   3   9   3       17.07       18.05      3.17 o 
   4   9   3        4.48        6.98      3.07 o 
   5   9   3        2.47        4.68      2.81 o 
   6   9   3       14.28       15.89      4.59 o 
   7   9   3        1.61        0.00      4.53 o 
  -7  10   3       10.77       14.14      5.25 o 
  -6  10   3        0.27        0.00      2.78 o 
  -5  10   3        0.31        1.25      2.80 o 
  -4  10   3        6.29       11.95      5.55 o 
  -3  10   3       13.80       21.71      4.74 o 
  -2  10   3       24.53       32.54      5.38 o 
  -1  10   3        2.49        3.66      2.72 o 
   0  10   3       65.32       50.30      8.68 o 
   1  10   3        0.68        2.69      1.69 o 
   2  10   3        0.98        0.00      1.69 o 
   3  10   3        0.36        2.39      2.44 o 
   4  10   3       34.56       36.09      5.89 o 
   5  10   3        5.00        7.30      3.46 o 
   6  10   3        0.82        0.00      2.87 o 
  -5  11   3        6.51       14.97      7.36 o 
  -4  11   3        0.49        3.29      3.02 o 
  -3  11   3       25.55       26.49      5.65 o 
  -2  11   3       19.01       30.46      7.18 o 
  -1  11   3       37.25       36.95      5.98 o 
   0  11   3        3.53        5.64      3.02 o 
   1  11   3        5.13        6.13      2.24 o 
   2  11   3       10.05        5.92      3.98 o 
   3  11   3       11.42       17.38      4.52 o 
   4  11   3        0.43        2.94      2.81 o 
  -2  12   3       13.18       23.52      5.36 o 
  -1  12   3        3.12        3.99      3.29 o 
 -12   0   4        2.86        3.74      6.04 o 
 -10   0   4        2.83        0.00      2.78 o 
  -8   0   4        3.84        9.54      4.23 o 
  -6   0   4       10.53        8.81      2.03 o 
  -4   0   4     3204.81     3437.70    151.03 o 
  -2   0   4       30.08       34.95      1.40 o 
   0   0   4     2802.37     2987.26    105.05 o 
   2   0   4        8.07       12.84      1.42 o 
   4   0   4      131.79      118.05     24.84 o 
   6   0   4      241.55      244.60      8.92 o 
   8   0   4       60.92       65.84      4.64 o 
  10   0   4        1.59        6.46      3.33 o 
 -12   1   4        2.10        3.24      4.00 o 
 -11   1   4        7.31       12.65      4.59 o 
 -10   1   4        6.46        8.26      3.50 o 
  -9   1   4        3.08        6.49      3.01 o 
  -8   1   4        7.06        6.21      2.11 o 
  -7   1   4       47.11       56.41      3.76 o 
  -6   1   4      296.40      324.57      9.60 o 
  -5   1   4        0.41        4.33      3.57 o 
  -4   1   4      697.49      738.59     16.87 o 
  -3   1   4       67.24       63.10      1.53 o 
  -2   1   4       82.08       77.74      1.38 o 
  -1   1   4     1469.05     1579.62     27.56 o 
   0   1   4     2621.23     2653.36     63.22 o 
   1   1   4      864.53      800.08     35.54 o 
   2   1   4       35.91       31.54      1.26 o 
   3   1   4       73.16       72.80      2.47 o 
   4   1   4      330.47      371.06      9.17 o 
   5   1   4       86.71       87.20      2.85 o 
   6   1   4       27.41       26.90      2.10 o 
   7   1   4       85.53       93.26      3.46 o 
   8   1   4       85.27       77.49      3.38 o 
   9   1   4       13.43       13.19      2.31 o 
  10   1   4        0.20        2.01      2.16 o 
  11   1   4        3.87        2.91      3.33 o 
 -11   2   4        0.01        0.18      2.99 o 
 -10   2   4        1.02        2.91      2.77 o 
  -9   2   4       10.81       10.42      3.32 o 
  -8   2   4       24.84       25.78      3.74 o 
  -7   2   4       23.10       25.58      3.16 o 
  -6   2   4      127.57      121.71      5.05 o 
  -5   2   4       21.23       29.49      2.75 o 
  -4   2   4       58.43       49.74      2.85 o 
  -3   2   4        1.77        2.87      0.94 o 
  -2   2   4      113.86      103.09      4.23 o 
  -1   2   4       47.96       48.49      1.89 o 
   0   2   4      879.36      960.86     25.51 o 
   1   2   4       48.15       44.36      1.57 o 
   2   2   4      454.76      502.02     10.31 o 
   3   2   4       24.67       30.87      1.42 o 
   4   2   4      151.80      128.14      3.05 o 
   5   2   4       30.92       27.92      1.92 o 
   6   2   4      218.18      214.12      7.10 o 
   7   2   4       62.80       56.07      2.96 o 
   8   2   4        8.69       10.29      2.14 o 
   9   2   4       11.76       13.11      3.06 o 
  10   2   4       23.43       25.43      4.03 o 
  11   2   4        2.37        1.21      4.59 o 
 -11   3   4        7.92       10.13      4.27 o 
 -10   3   4        4.92        5.99      3.28 o 
  -9   3   4       81.93       81.73      5.35 o 
  -8   3   4       66.15       65.68      4.89 o 
  -7   3   4        7.26       11.73      2.56 o 
  -6   3   4       31.98       25.97      3.67 o 
  -5   3   4        2.96        3.05      1.39 o 
  -4   3   4      183.08      179.12      8.40 o 
  -3   3   4       50.78       43.45      2.65 o 
  -2   3   4       11.46       12.10      1.07 o 
  -1   3   4       53.78       47.35      1.70 o 
   0   3   4      328.96      262.87     39.91 o 
   1   3   4        1.80        3.77      0.79 o 
   2   3   4      745.08      722.32     22.09 o 
   3   3   4      989.15     1045.10     25.81 o 
   4   3   4       12.00        9.75      1.06 o 
   5   3   4       73.08       82.55      3.02 o 
   6   3   4       19.56       15.91      2.23 o 
   7   3   4        5.69        8.10      1.93 o 
   8   3   4      102.01      100.51      5.78 o 
   9   3   4        3.59        5.08      2.41 o 
  10   3   4       15.19       17.74      4.65 o 
  11   3   4        0.71        3.44      3.37 o 
 -11   4   4       12.09        9.78      6.28 o 
 -10   4   4        9.43        8.20      2.95 o 
  -9   4   4       25.34       23.25      3.74 o 
  -8   4   4       47.49       48.94      4.67 o 
  -7   4   4      193.62      186.02      7.16 o 
  -6   4   4       41.44       45.73      3.94 o 
  -5   4   4       16.34       20.35      2.75 o 
  -4   4   4      130.41      131.63      5.62 o 
  -3   4   4       63.23       65.17      2.19 o 
  -2   4   4      455.60      460.82     15.70 o 
  -1   4   4       90.63       96.25      2.66 o 
   0   4   4        3.68        4.73      1.15 o 
   1   4   4       19.29       22.46      1.72 o 
   2   4   4      333.43      314.00     11.67 o 
   3   4   4        1.23        2.24      0.91 o 
   4   4   4       12.50       13.84      1.88 o 
   5   4   4      285.13      276.57     11.07 o 
   6   4   4       35.84       41.81      3.29 o 
   7   4   4        2.05        4.85      1.78 o 
   8   4   4        9.37       10.06      2.71 o 
   9   4   4       25.80       36.67      8.63 o 
  10   4   4       28.69       33.50      6.14 o 
 -11   5   4       16.63        8.21      4.71 o 
 -10   5   4        0.37        0.00      2.56 o 
  -9   5   4       58.95       54.49      5.39 o 
  -8   5   4        4.78        8.64      2.61 o 
  -7   5   4      120.31      129.38      6.27 o 
  -6   5   4      292.98      268.57     10.80 o 
  -5   5   4      293.29      256.26      7.64 o 
  -4   5   4       83.24       82.81      6.46 o 
  -3   5   4       79.73       72.34      4.01 o 
  -2   5   4      197.67      169.46      5.37 o 
  -1   5   4      417.72      412.99     12.77 o 
   0   5   4       58.33       45.10      8.78 o 
   1   5   4      269.98      251.80      7.06 o 
   2   5   4      146.81      150.20      5.68 o 
   3   5   4      296.25      297.25      9.56 o 
   4   5   4       35.73       34.37      2.82 o 
   5   5   4        7.26        6.86      1.59 o 
   6   5   4        0.07        2.07      1.29 o 
   7   5   4      149.75      132.37      8.92 o 
   8   5   4       20.79       25.51      5.03 o 
   9   5   4        6.97        4.75      5.67 o 
  10   5   4        1.98        4.63      3.28 o 
 -10   6   4        0.66        0.00      2.26 o 
  -9   6   4       43.52       37.35      5.98 o 
  -8   6   4       69.85       44.91     23.33 o 
  -7   6   4      168.98      101.27     52.30 o 
  -6   6   4       25.54       19.71     10.63 o 
  -5   6   4       44.76       33.38      6.30 o 
  -4   6   4      212.61      200.54     10.08 o 
  -3   6   4      169.12      148.05      7.30 o 
  -2   6   4      136.67      131.53      4.86 o 
  -1   6   4        0.39        0.25      0.74 o 
   0   6   4       33.50       22.88      5.48 o 
   1   6   4        4.34        6.12      1.33 o 
   2   6   4        5.38        4.84      1.19 o 
   3   6   4        0.12        0.74      1.03 o 
   4   6   4        0.02        0.58      1.23 o 
   5   6   4      309.24      280.09      8.56 o 
   6   6   4        0.29        3.20      1.99 o 
   7   6   4       45.16       34.38      5.66 o 
   8   6   4        2.68        0.61      2.73 o 
   9   6   4        8.09        5.49      3.26 o 
  -9   7   4        1.93        7.61      3.16 o 
  -8   7   4        8.42        7.79      3.57 o 
  -7   7   4       32.28       32.47      5.33 o 
  -6   7   4       87.17       85.94      5.45 o 
  -5   7   4      249.62      243.75     10.49 o 
  -4   7   4        4.09        2.52      1.52 o 
  -3   7   4        0.70        2.69      1.52 o 
  -2   7   4       34.70       35.66      2.45 o 
  -1   7   4      127.25      124.11      6.75 o 
   0   7   4       27.95       14.48      6.29 o 
   1   7   4       69.22       63.01      3.16 o 
   2   7   4        0.03        0.00      0.95 o 
   3   7   4       92.82       82.85      4.25 o 
   4   7   4       13.99       19.12      2.50 o 
   5   7   4       51.15       48.87      4.65 o 
   6   7   4        0.69        2.03      2.44 o 
   7   7   4       35.93       29.68      5.41 o 
   8   7   4       13.61       12.90      4.27 o 
   9   7   4       15.73       12.99      4.51 o 
  -9   8   4        1.51        0.42      2.61 o 
  -8   8   4        8.67       11.77      3.85 o 
  -7   8   4       13.53       14.04      4.21 o 
  -6   8   4       27.51       35.26      5.49 o 
  -5   8   4       15.91       14.90      3.13 o 
  -4   8   4        1.92        1.39      1.82 o 
  -3   8   4       22.89       11.69      8.23 o 
  -2   8   4       23.12       22.57      2.82 o 
  -1   8   4       43.94       38.26      3.29 o 
   0   8   4        0.02        0.00      1.03 o 
   1   8   4        0.04        0.99      1.17 o 
   2   8   4        0.71        0.09      1.18 o 
   3   8   4        0.04        1.38      1.32 o 
   4   8   4        1.04        3.18      1.44 o 
   5   8   4       29.97       30.78      5.38 o 
   6   8   4       11.74        9.68      3.52 o 
   7   8   4       43.91       33.14      6.01 o 
   8   8   4        5.97        7.70      3.16 o 
  -8   9   4        0.04        2.04      2.77 o 
  -7   9   4        0.06        1.86      2.34 o 
  -6   9   4       25.40       25.25      5.03 o 
  -5   9   4       13.97       12.06      3.87 o 
  -4   9   4        6.07        8.07      3.04 o 
  -3   9   4       26.16       28.95      4.02 o 
  -2   9   4       14.82       16.84      3.43 o 
  -1   9   4       88.22       79.37      5.28 o 
   0   9   4       13.75        7.17      3.96 o 
   1   9   4      153.04      144.68      5.24 o 
   2   9   4       15.59       17.87      2.51 o 
   3   9   4        0.74        0.33      1.40 o 
   4   9   4       33.40       37.11      5.76 o 
   5   9   4        8.67        9.48      3.71 o 
   6   9   4        0.09        2.12      2.68 o 
   7   9   4        6.40        4.71      4.83 o 
  -6  10   4        0.78        5.63      3.07 o 
  -5  10   4        0.93        0.00      3.50 o 
  -4  10   4        2.20        0.57      2.52 o 
  -3  10   4        4.97        7.73      3.59 o 
  -2  10   4       42.20       53.25      6.62 o 
  -1  10   4       10.85       13.18      3.05 o 
   0  10   4        0.73        0.54      2.68 o 
   1  10   4       23.78       22.58      2.89 o 
   2  10   4       81.40       91.75      4.54 o 
   3  10   4      110.56       93.56     10.74 o 
   4  10   4       11.92       16.10      4.35 o 
   5  10   4       11.76       11.09      3.90 o 
   6  10   4        6.45        7.03      3.31 o 
  -5  11   4       10.73       11.40      4.35 o 
  -4  11   4        6.80        9.97      3.96 o 
  -3  11   4        1.60        3.07      3.19 o 
  -2  11   4        0.24        0.00      2.58 o 
  -1  11   4        1.05        1.97      2.51 o 
   0  11   4       14.37       18.68      3.72 o 
   1  11   4        5.00        3.84      1.92 o 
   2  11   4       11.22       12.29      3.88 o 
   3  11   4        3.57        6.56      3.37 o 
   4  11   4       33.97       35.86      6.30 o 
  -1  12   4        0.75        0.36      4.35 o 
   0  12   4        9.41       13.75      4.17 o 
 -11   0   5        2.67        0.24      4.47 o 
  -9   0   5        1.06        2.41      3.38 o 
  -7   0   5      184.69      215.01     13.04 o 
  -5   0   5      742.33      790.75     30.18 o 
  -3   0   5     1159.69     1239.45     11.81 o 
  -1   0   5        1.13        1.27      0.42 o 
   1   0   5     6052.63     6156.55    333.98 o 
   3   0   5       99.86       89.60      3.53 o 
   5   0   5      635.81      595.26     43.97 o 
   7   0   5        4.41        4.93      1.94 o 
   9   0   5       16.10       12.58      2.92 o 
 -12   1   5        1.49        0.00      3.68 o 
 -11   1   5        1.57        2.47      3.27 o 
 -10   1   5       14.73       20.75      4.84 o 
  -9   1   5        0.26        0.36      2.09 o 
  -8   1   5       55.47       53.41      5.80 o 
  -7   1   5       76.60       76.10      4.60 o 
  -6   1   5      150.41      157.40      5.80 o 
  -5   1   5      707.43      738.06      8.32 o 
  -4   1   5      295.67      306.49      3.90 o 
  -3   1   5       17.02       18.25      0.94 o 
  -2   1   5     2566.82     2735.41    110.69 o 
  -1   1   5      845.55      905.13     17.10 o 
   0   1   5      402.89      445.77     12.54 o 
   1   1   5      178.20      186.73      8.98 o 
   2   1   5      722.18      674.25     23.66 o 
   3   1   5       39.88       37.45      1.58 o 
   4   1   5      155.84      131.96      3.28 o 
   5   1   5      177.35      188.71      4.22 o 
   6   1   5        1.10        1.49      0.98 o 
   7   1   5       52.05       57.27      2.97 o 
   8   1   5       11.66       13.55      1.94 o 
   9   1   5        1.23        0.76      1.58 o 
  10   1   5        9.79       10.92      3.16 o 
  11   1   5        4.41        7.36      4.59 o 
 -11   2   5        0.59        3.44      3.46 o 
 -10   2   5        3.51        2.15      2.77 o 
  -9   2   5        0.43        4.16      2.73 o 
  -8   2   5       17.42       23.24      3.66 o 
  -7   2   5       16.32       17.35      2.75 o 
  -6   2   5        9.90        8.91      2.00 o 
  -5   2   5      122.70      119.87      5.32 o 
  -4   2   5      397.44      434.91      9.98 o 
  -3   2   5      215.59      232.01      8.29 o 
  -2   2   5       18.31       19.75      0.96 o 
  -1   2   5      124.50      107.43      2.65 o 
   0   2   5     1309.04     1277.93     71.32 o 
   1   2   5      954.90      933.94     37.92 o 
   2   2   5        0.89        1.95      0.97 o 
   3   2   5      483.38      511.40     12.21 o 
   4   2   5       12.71       11.72      1.28 o 
   5   2   5      189.06      187.21      5.32 o 
   6   2   5        6.92        7.38      1.33 o 
   7   2   5        0.75        1.01      1.22 o 
   8   2   5       19.43       19.29      2.50 o 
   9   2   5       12.32       11.04      2.90 o 
  10   2   5        0.51        1.61      2.20 o 
  11   2   5        4.55        6.48      2.79 o 
 -11   3   5        0.93        0.72      3.40 o 
 -10   3   5        0.19        0.00      2.54 o 
  -9   3   5       26.38       25.90      3.81 o 
  -8   3   5        4.54        4.47      2.13 o 
  -7   3   5        0.01        0.71      1.51 o 
  -6   3   5        0.35        0.70      1.32 o 
  -5   3   5       16.84       15.47      2.34 o 
  -4   3   5        2.30        5.76      1.55 o 
  -3   3   5      350.03      343.89     12.11 o 
  -2   3   5      390.24      382.88      7.17 o 
  -1   3   5      623.53      673.84     14.22 o 
   0   3   5     1438.64     1345.11    153.69 o 
   1   3   5       31.82       29.05      4.48 o 
   2   3   5       18.95       15.55      1.41 o 
   3   3   5      244.07      247.10      8.43 o 
   4   3   5        4.64        5.40      0.90 o 
   5   3   5       16.63       15.32      1.72 o 
   6   3   5        0.00        1.27      1.20 o 
   7   3   5        0.00        0.78      1.41 o 
   8   3   5      100.13      108.73      7.11 o 
   9   3   5        0.15        1.25      2.23 o 
  10   3   5        7.74        7.91      2.95 o 
 -11   4   5       16.80       17.94      5.35 o 
 -10   4   5        0.04        0.47      2.47 o 
  -9   4   5        0.01        0.68      1.90 o 
  -8   4   5       10.35       10.38      2.67 o 
  -7   4   5        8.42        6.23      2.17 o 
  -6   4   5        2.58        2.45      1.52 o 
  -5   4   5       17.77       22.30      2.87 o 
  -4   4   5      287.85      248.03     11.40 o 
  -3   4   5      209.96      215.13      7.00 o 
  -2   4   5      230.89      232.94      4.36 o 
  -1   4   5      200.51      173.28      6.55 o 
   0   4   5        2.66        2.34      0.70 o 
   1   4   5      421.69      423.56     14.90 o 
   2   4   5      129.65      130.20      3.81 o 
   3   4   5      605.21      547.17     18.78 o 
   4   4   5      166.92      158.81     11.17 o 
   5   4   5       28.84       30.94      2.60 o 
   6   4   5       43.14       43.45      3.56 o 
   7   4   5        5.47        7.06      2.08 o 
   8   4   5       18.79       22.59      3.69 o 
   9   4   5       38.91       55.14      5.62 o 
  10   4   5       10.76        9.86      3.94 o 
 -10   5   5        0.19        2.90      2.37 o 
  -9   5   5       47.53       42.02      4.97 o 
  -8   5   5       20.50       24.02      3.75 o 
  -7   5   5        0.11        0.00      1.53 o 
  -6   5   5      162.05      139.56      6.19 o 
  -5   5   5        4.35        6.35      1.88 o 
  -4   5   5       22.96       23.12      2.82 o 
  -3   5   5       10.23        9.19      1.86 o 
  -2   5   5       25.86       28.71      2.20 o 
  -1   5   5       56.67       56.45      3.94 o 
   0   5   5       52.95       51.21      5.21 o 
   1   5   5       92.71       86.10      3.17 o 
   2   5   5      299.50      272.22      8.66 o 
   3   5   5      353.42      304.24     13.01 o 
   4   5   5       91.69       91.59      4.10 o 
   5   5   5      217.49      213.49      8.07 o 
   6   5   5      323.40      286.69      8.22 o 
   7   5   5        0.74        1.80      2.01 o 
   8   5   5        1.28        3.83      2.42 o 
   9   5   5        7.18        4.59      4.59 o 
  10   5   5        6.00        2.99      2.80 o 
 -10   6   5        4.35        4.66      3.02 o 
  -9   6   5        0.01        0.08      2.52 o 
  -8   6   5      112.65      100.17      9.75 o 
  -7   6   5      101.09       94.33      5.77 o 
  -6   6   5      253.16      226.39     19.98 o 
  -5   6   5        9.29       10.17      2.44 o 
  -4   6   5      141.51      132.64      7.73 o 
  -3   6   5        9.68        7.44      1.93 o 
  -2   6   5        6.01        6.71      1.24 o 
  -1   6   5       77.56       85.03      3.06 o 
   0   6   5       19.82       17.84      2.73 o 
   1   6   5       12.03       12.70      1.71 o 
   2   6   5        0.30        0.00      0.88 o 
   3   6   5       41.29       43.56      2.96 o 
   4   6   5      117.69      121.14      6.45 o 
   5   6   5       11.47       14.30      2.14 o 
   6   6   5       85.87       68.40      5.26 o 
   7   6   5        0.53        2.07      2.22 o 
   8   6   5       68.54       61.76      7.60 o 
   9   6   5        0.72        0.00      2.50 o 
  -9   7   5        2.86        2.35      2.77 o 
  -8   7   5        3.39        5.99      3.36 o 
  -7   7   5        0.33        1.56      1.96 o 
  -6   7   5      498.73      444.25     34.94 o 
  -5   7   5      385.95      373.00     20.62 o 
  -4   7   5      740.15      704.69     41.99 o 
  -3   7   5      145.59      133.88      5.20 o 
  -2   7   5       89.34       82.13      4.34 o 
  -1   7   5      164.48      161.78      7.00 o 
   0   7   5      104.87       79.66      9.76 o 
   1   7   5        3.03        3.40      1.29 o 
   2   7   5       18.94       23.20      2.44 o 
   3   7   5        4.68        4.78      1.52 o 
   4   7   5       41.91       43.82      3.28 o 
   5   7   5        0.38        0.15      1.26 o 
   6   7   5       26.18       23.05      3.67 o 
   7   7   5       18.54       22.04      4.95 o 
   8   7   5       19.12       17.54      4.52 o 
   9   7   5       15.99       20.37      5.09 o 
  -9   8   5        0.01        0.18      3.50 o 
  -8   8   5       19.93       21.49      6.04 o 
  -7   8   5        9.33        5.32      3.12 o 
  -6   8   5       27.21       29.04      5.98 o 
  -5   8   5       27.97       23.76      9.17 o 
  -4   8   5      312.10      284.13     16.86 o 
  -3   8   5      594.71      585.88     29.92 o 
  -2   8   5      558.10      546.15     29.45 o 
  -1   8   5      296.84      271.64      8.41 o 
   0   8   5       26.93       22.66      3.44 o 
   1   8   5      253.37      249.10      6.51 o 
   2   8   5      247.99      258.09      6.89 o 
   3   8   5       50.87       59.66      3.72 o 
   4   8   5        3.82        4.13      1.68 o 
   5   8   5        0.21        0.53      1.94 o 
   6   8   5       46.43       36.60      6.07 o 
   7   8   5       52.35       64.11      8.01 o 
   8   8   5        5.52        5.13      3.07 o 
  -8   9   5       12.01       15.98      4.26 o 
  -7   9   5        0.65        2.98      2.67 o 
  -6   9   5       42.08       48.65      6.62 o 
  -5   9   5       19.93       18.45      4.51 o 
  -4   9   5       34.77       20.96     14.44 o 
  -3   9   5       13.14       17.32      3.35 o 
  -2   9   5        7.69        6.67      2.42 o 
  -1   9   5      469.81      446.82     24.53 o 
   0   9   5      196.10      199.80     12.63 o 
   1   9   5      172.85      180.42      5.93 o 
   2   9   5        0.66        1.35      1.46 o 
   3   9   5       25.66       28.78      3.12 o 
   4   9   5      159.31      144.01     18.47 o 
   5   9   5       61.47       63.17      7.51 o 
   6   9   5       18.59       17.25      4.38 o 
   7   9   5        0.15        0.68      3.18 o 
  -6  10   5        3.02        0.00      2.90 o 
  -5  10   5        1.17        4.11      3.20 o 
  -4  10   5        0.43        0.00      2.35 o 
  -3  10   5       61.30       65.03      7.55 o 
  -2  10   5        3.20        2.91      2.22 o 
  -1  10   5        3.07        2.17      2.06 o 
   0  10   5        0.34        1.74      1.94 o 
   1  10   5       34.59       38.68      3.64 o 
   2  10   5       52.63       56.48      4.20 o 
   3  10   5        8.88        8.73      3.57 o 
   4  10   5        1.03        2.41      2.58 o 
   5  10   5        5.21        7.08      3.30 o 
  -4  11   5        0.13        1.87      2.81 o 
  -3  11   5        1.35        1.84      2.81 o 
  -2  11   5        1.69        1.99      2.73 o 
  -1  11   5       39.58       50.64      8.45 o 
   0  11   5        1.08        3.32      2.14 o 
   1  11   5        0.04        0.00      1.94 o 
   2  11   5        2.00        1.19      3.02 o 
   3  11   5        0.00        1.57      4.35 o 
   4  11   5        0.46        0.00      2.34 o 
 -10   0   6       31.06       34.89      8.33 o 
  -8   0   6       34.34       42.86      7.85 o 
  -6   0   6      140.33      133.22     11.11 o 
  -4   0   6       72.13       67.18      2.78 o 
  -2   0   6      118.63      134.23      3.10 o 
   0   0   6      429.20      424.10     18.91 o 
   2   0   6       20.36       23.95      2.21 o 
   4   0   6     1666.77     1721.66     73.49 o 
   6   0   6      175.78      183.33      6.57 o 
   8   0   6       28.07       22.45      3.45 o 
  10   0   6       10.05       11.12      3.74 o 
 -11   1   6        0.56        0.30      3.07 o 
 -10   1   6       16.21       19.30      4.71 o 
  -9   1   6        5.26        5.97      2.89 o 
  -8   1   6       76.91       80.53      6.39 o 
  -7   1   6        7.12        7.09      1.97 o 
  -6   1   6       34.62       32.73      3.09 o 
  -5   1   6      827.12      873.15      7.41 o 
  -4   1   6       50.59       60.32      1.75 o 
  -3   1   6     1303.42     1410.60     26.26 o 
  -2   1   6        0.00        2.16      0.46 o 
  -1   1   6     1096.56     1083.91     33.33 o 
   0   1   6       96.94      100.45     11.74 o 
   1   1   6       30.08       33.07      1.70 o 
   2   1   6     1182.51     1233.99     49.74 o 
   3   1   6     1030.24     1060.67     28.97 o 
   4   1   6       53.60       46.76      2.39 o 
   5   1   6        6.40        5.68      1.17 o 
   6   1   6      106.80       94.91      3.44 o 
   7   1   6        0.64        0.00      0.96 o 
   8   1   6        1.26        0.38      1.34 o 
   9   1   6        1.17        3.44      1.71 o 
  10   1   6        0.07        2.01      1.95 o 
 -11   2   6        5.17        6.80      3.94 o 
 -10   2   6        0.89        1.32      2.80 o 
  -9   2   6        0.03        1.21      2.29 o 
  -8   2   6       13.89       13.87      2.78 o 
  -7   2   6       18.46       24.55      3.19 o 
  -6   2   6        0.12        0.79      1.29 o 
  -5   2   6       36.11       37.25      3.03 o 
  -4   2   6     1335.70     1532.76     36.73 o 
  -3   2   6      798.51      978.54     26.56 o 
  -2   2   6     2671.96     3195.39     86.80 o 
  -1   2   6     1351.59     1420.59     30.13 o 
   0   2   6      270.27      299.66      5.24 o 
   1   2   6       90.73       81.14      2.99 o 
   2   2   6      207.91      215.18     10.87 o 
   3   2   6      179.06      181.57      3.33 o 
   4   2   6       87.75       91.07      2.78 o 
   5   2   6       21.97       22.04      1.86 o 
   6   2   6       35.06       32.92      2.79 o 
   7   2   6       28.87       28.13      2.78 o 
   8   2   6        4.62        3.82      1.63 o 
   9   2   6        6.85        7.76      2.32 o 
  10   2   6       16.13       17.28      3.63 o 
 -11   3   6        4.69        8.49      4.38 o 
 -10   3   6       11.15       14.43      4.22 o 
  -9   3   6        5.38        7.36      3.20 o 
  -8   3   6        3.99        6.24      2.30 o 
  -7   3   6        0.56        0.68      1.55 o 
  -6   3   6      249.09      227.10     11.23 o 
  -5   3   6       73.25       81.62      4.26 o 
  -4   3   6      186.97      211.89      8.57 o 
  -3   3   6      256.15      271.69      6.77 o 
  -2   3   6      565.73      641.85     16.28 o 
  -1   3   6      691.36      759.85     17.92 o 
   0   3   6     3414.48     3819.66     94.57 o 
   1   3   6      483.05      528.48     17.57 o 
   2   3   6       38.43       35.75      2.01 o 
   3   3   6      871.47      904.86     24.11 o 
   4   3   6       83.30       93.61      3.22 o 
   5   3   6       42.05       47.84      2.76 o 
   6   3   6       17.28       21.49      2.44 o 
   7   3   6       10.95       12.03      2.08 o 
   8   3   6       62.62       69.83      4.75 o 
   9   3   6       42.18       48.74      5.31 o 
  10   3   6       29.95       42.20      5.34 o 
 -11   4   6        5.64        7.54      3.68 o 
 -10   4   6        1.64        3.35      2.95 o 
  -9   4   6        0.65        0.00      1.87 o 
  -8   4   6       84.59       81.76      5.39 o 
  -7   4   6       40.08       40.61      4.21 o 
  -6   4   6        1.77        2.18      1.49 o 
  -5   4   6       15.70       16.83      2.60 o 
  -4   4   6        0.01        0.91      1.15 o 
  -3   4   6       39.87       40.69      1.90 o 
  -2   4   6      427.88      497.84     18.32 o 
  -1   4   6        1.48        3.74      0.81 o 
   0   4   6      137.90      115.09     16.73 o 
   1   4   6      719.82      758.96     27.65 o 
   2   4   6     1176.61     1211.01     30.40 o 
   3   4   6      324.31      294.75      8.86 o 
   4   4   6        0.47        0.65      0.97 o 
   5   4   6       42.32       47.06      3.59 o 
   6   4   6      454.16      441.11     18.44 o 
   7   4   6       18.47       16.85      2.66 o 
   8   4   6       46.56       53.77      5.45 o 
   9   4   6       44.00       37.51      4.88 o 
  10   4   6       55.30       57.98      8.69 o 
 -10   5   6       67.03       57.49      5.96 o 
  -9   5   6        3.79        8.94      3.01 o 
  -8   5   6        0.41        3.30      2.12 o 
  -7   5   6       11.89       16.65      3.10 o 
  -6   5   6       68.06       68.44      4.57 o 
  -5   5   6        1.65        0.65      1.32 o 
  -4   5   6       51.47       54.90      3.90 o 
  -3   5   6       31.89       30.62      2.63 o 
  -2   5   6       11.94       10.41      1.49 o 
  -1   5   6       35.01       35.78      1.91 o 
   0   5   6      346.54      320.37     28.47 o 
   1   5   6      168.41      162.53      7.67 o 
   2   5   6      103.74       86.46      3.44 o 
   3   5   6      429.65      422.82     15.52 o 
   4   5   6      342.62      324.96     14.53 o 
   5   5   6        0.02        0.00      1.04 o 
   6   5   6       48.87       54.92      3.70 o 
   7   5   6      113.76      113.29      6.48 o 
   8   5   6      179.10      173.10      8.24 o 
   9   5   6        0.02        0.00      2.61 o 
 -10   6   6        0.02        4.19      3.07 o 
  -9   6   6       13.11       17.40      3.71 o 
  -8   6   6       68.26       72.55      5.93 o 
  -7   6   6        9.60       14.07      3.03 o 
  -6   6   6        0.37        2.35      1.86 o 
  -5   6   6       56.56       51.11      4.44 o 
  -4   6   6      300.67      274.97      8.25 o 
  -3   6   6        1.58        1.16      1.19 o 
  -2   6   6      118.30      120.56      7.54 o 
  -1   6   6      201.74      182.33     15.11 o 
   0   6   6      392.26      323.70     14.36 o 
   1   6   6      296.87      259.60      8.01 o 
   2   6   6      129.76      109.80      4.08 o 
   3   6   6       88.88       81.73      3.70 o 
   4   6   6      216.91      207.79      6.98 o 
   5   6   6      107.33      112.58      4.55 o 
   6   6   6       16.70       13.97      2.25 o 
   7   6   6        3.54        4.55      2.31 o 
   8   6   6        1.43        2.47      2.81 o 
   9   6   6        5.88       11.32      4.08 o 
  -9   7   6        3.21        5.41      3.02 o 
  -8   7   6        1.95        5.00      2.53 o 
  -7   7   6        5.23        4.95      2.45 o 
  -6   7   6      151.64      146.62      7.16 o 
  -5   7   6       19.16       25.38      3.69 o 
  -4   7   6        0.44        0.92      1.50 o 
  -3   7   6       49.95       47.23      3.62 o 
  -2   7   6      603.36      544.76     39.40 o 
  -1   7   6      281.51      267.55     16.67 o 
   0   7   6      133.52      126.36      4.49 o 
   1   7   6      574.72      549.34     17.10 o 
   2   7   6       77.15       78.26      3.80 o 
   3   7   6        8.56       10.93      2.01 o 
   4   7   6        0.70        0.00      1.20 o 
   5   7   6        1.82        2.79      1.54 o 
   6   7   6        6.25        5.57      2.59 o 
   7   7   6        3.15        5.64      3.27 o 
   8   7   6        0.11        0.85      2.57 o 
  -8   8   6        6.36       10.87      3.87 o 
  -7   8   6       16.07       24.22      5.10 o 
  -6   8   6       18.25       20.81      4.42 o 
  -5   8   6       14.97       14.32      3.14 o 
  -4   8   6       53.08       56.32      4.37 o 
  -3   8   6        8.13        6.33      2.34 o 
  -2   8   6       35.02       35.12      4.24 o 
  -1   8   6        0.15        0.00      1.99 o 
   0   8   6       28.88       25.28      3.06 o 
   1   8   6      509.71      497.49     13.14 o 
   2   8   6       26.04       34.27      3.14 o 
   3   8   6       63.45       66.21      4.06 o 
   4   8   6        0.04        1.04      1.52 o 
   5   8   6       43.97       50.56      7.51 o 
   6   8   6        6.42        7.82      3.36 o 
   7   8   6       15.59       14.10      4.22 o 
  -7   9   6        0.13        1.81      3.08 o 
  -6   9   6        5.44        6.25      3.46 o 
  -5   9   6       33.65       36.05      4.64 o 
  -4   9   6      148.17      151.42      7.66 o 
  -3   9   6       87.06       83.81      5.75 o 
  -2   9   6       35.96       41.35      4.74 o 
  -1   9   6       93.30       90.33      7.61 o 
   0   9   6      109.61      111.94      4.86 o 
   1   9   6        2.13        2.06      1.54 o 
   2   9   6       14.78       14.39      2.48 o 
   3   9   6       35.99       35.80      3.47 o 
   4   9   6       81.19       95.93      6.43 o 
   5   9   6        9.74        7.53      3.57 o 
   6   9   6        7.01        7.22      4.47 o 
  -6  10   6        7.38       13.02      4.01 o 
  -5  10   6       21.14       23.45      5.40 o 
  -4  10   6       39.40       46.89      6.96 o 
  -3  10   6        0.15        0.08      2.38 o 
  -2  10   6      242.63      242.59      9.74 o 
  -1  10   6       28.98       38.03      4.22 o 
   0  10   6        0.33        2.39      2.00 o 
   1  10   6        3.31        8.76      2.22 o 
   2  10   6        1.70        0.85      1.66 o 
   3  10   6        6.69        5.78      2.04 o 
   4  10   6       16.97       15.11      4.29 o 
   5  10   6        1.27        0.40      2.55 o 
  -4  11   6       38.11       51.49      7.46 o 
  -3  11   6       14.99       18.56      4.78 o 
  -2  11   6        0.05        0.00      2.44 o 
  -1  11   6        3.74        6.19      2.37 o 
   0  11   6       56.38       64.36      5.43 o 
   1  11   6       14.16       16.86      3.17 o 
   2  11   6        4.49       11.17      2.79 o 
   3  11   6        3.21        3.56      3.68 o 
 -11   0   7        4.91       11.11      6.04 o 
  -9   0   7       14.05       11.23      4.95 o 
  -7   0   7      178.26      181.45     12.56 o 
  -5   0   7        8.09        5.53      1.30 o 
  -3   0   7       85.20       86.84      2.76 o 
  -1   0   7       67.24       78.87      3.09 o 
   1   0   7     1416.15     1521.66     87.75 o 
   3   0   7      682.06      717.73     34.37 o 
   5   0   7       26.36       29.71      3.11 o 
   7   0   7      275.26      262.70      8.53 o 
   9   0   7       66.60       71.29      7.47 o 
 -11   1   7        6.27        4.90      3.69 o 
 -10   1   7        0.02        0.00      2.48 o 
  -9   1   7        4.14        2.33      2.51 o 
  -8   1   7        9.99       13.56      3.67 o 
  -7   1   7       43.56       40.67      3.72 o 
  -6   1   7      148.90      140.44      8.16 o 
  -5   1   7      436.81      412.76      4.84 o 
  -4   1   7       49.97       45.78      1.46 o 
  -3   1   7       52.04       52.26      6.18 o 
  -2   1   7      166.34      197.59      3.25 o 
  -1   1   7      216.23      211.79      3.56 o 
   0   1   7     2913.55     3189.98    117.49 o 
   1   1   7     1847.64     2129.94     88.19 o 
   2   1   7     1496.94     1568.74     66.98 o 
   3   1   7        0.57        0.41      0.65 o 
   4   1   7       41.31       38.77      2.56 o 
   5   1   7      208.87      198.59      7.77 o 
   6   1   7       15.55       15.47      1.83 o 
   7   1   7       82.75       72.31      3.86 o 
   8   1   7        0.76        1.75      1.48 o 
   9   1   7       46.27       45.09      3.90 o 
  10   1   7        0.53        1.48      2.22 o 
 -11   2   7        3.27        7.75      4.15 o 
 -10   2   7        2.16        1.07      2.86 o 
  -9   2   7        0.91        0.25      2.52 o 
  -8   2   7       49.42       48.29      5.93 o 
  -7   2   7        0.04        0.00      1.25 o 
  -6   2   7      104.30       89.39      4.62 o 
  -5   2   7      417.60      423.41     23.23 o 
  -4   2   7       65.50       70.46      1.70 o 
  -3   2   7       64.10       60.85      2.60 o 
  -2   2   7     2303.28     2718.67     58.07 o 
  -1   2   7     4954.72     5602.94    118.82 o 
   0   2   7      107.29      123.71      4.14 o 
   1   2   7      491.49      494.87     22.00 o 
   2   2   7      918.93      988.79     37.56 o 
   3   2   7        0.03        1.97      0.73 o 
   4   2   7      201.25      206.01      4.57 o 
   5   2   7       26.18       28.02      2.51 o 
   6   2   7        0.53        1.34      1.20 o 
   7   2   7       20.77       18.87      2.39 o 
   8   2   7        8.90        9.89      2.10 o 
   9   2   7       17.48       18.35      2.75 o 
  10   2   7        2.07        5.30      2.63 o 
 -11   3   7        3.28        1.76      3.30 o 
 -10   3   7        3.70        6.46      3.24 o 
  -9   3   7       16.91       17.82      4.28 o 
  -8   3   7       10.63       10.80      2.61 o 
  -7   3   7        4.30        5.88      2.07 o 
  -6   3   7        0.01        0.21      1.45 o 
  -5   3   7       71.82       71.26      4.12 o 
  -4   3   7      519.17      527.54     16.04 o 
  -3   3   7     1673.64     1821.09     42.91 o 
  -2   3   7        5.54        6.87      0.86 o 
  -1   3   7        0.83        1.36      0.59 o 
   0   3   7     1621.92     1837.56     44.25 o 
   1   3   7      166.05      143.55     16.73 o 
   2   3   7        0.73        0.79      0.70 o 
   3   3   7      117.67      126.37      4.98 o 
   4   3   7       91.82      102.43      3.49 o 
   5   3   7       70.40       63.95      3.04 o 
   6   3   7        0.01        1.32      1.28 o 
   7   3   7       23.20       29.25      3.07 o 
   8   3   7        4.39        5.88      1.97 o 
   9   3   7       19.02       22.09      4.41 o 
  10   3   7       22.57       30.14      4.64 o 
 -11   4   7       29.78       41.55      6.95 o 
 -10   4   7       12.19       14.46      5.37 o 
  -9   4   7       40.16       41.76      4.91 o 
  -8   4   7       18.43       15.75      3.29 o 
  -7   4   7        3.11        2.01      1.74 o 
  -6   4   7       52.59       58.84      4.46 o 
  -5   4   7       31.08       29.70      3.37 o 
  -4   4   7       57.06       50.49      3.09 o 
  -3   4   7      404.35      443.69     12.77 o 
  -2   4   7       22.82       27.45      1.71 o 
  -1   4   7       81.33       89.34      3.77 o 
   0   4   7       62.77       45.05      5.41 o 
   1   4   7      325.33      306.36      8.81 o 
   2   4   7        2.13        3.18      1.00 o 
   3   4   7       56.63       56.00      2.72 o 
   4   4   7        4.64        4.91      1.30 o 
   5   4   7      129.92      133.06      4.71 o 
   6   4   7        6.51        7.41      2.00 o 
   7   4   7        1.22        3.14      1.80 o 
   8   4   7       39.10       41.12      4.98 o 
   9   4   7       67.40       59.13      6.03 o 
 -10   5   7        1.32        0.00      2.99 o 
  -9   5   7        0.31        1.58      2.26 o 
  -8   5   7       39.10       44.92      4.89 o 
  -7   5   7       50.94       54.44      4.94 o 
  -6   5   7      119.75      112.82      5.85 o 
  -5   5   7       11.23       12.89      2.60 o 
  -4   5   7        0.59        0.51      1.12 o 
  -3   5   7      199.56      193.09      9.57 o 
  -2   5   7       29.25       27.30      2.37 o 
  -1   5   7      288.78      295.53      7.25 o 
   0   5   7      185.26      160.43     20.12 o 
   1   5   7        8.02        8.87      1.50 o 
   2   5   7       76.10       57.59      3.00 o 
   3   5   7       16.67       16.64      2.15 o 
   4   5   7      167.16      161.30      7.21 o 
   5   5   7        0.59        1.93      1.63 o 
   6   5   7       97.25       96.03      4.43 o 
   7   5   7      199.87      184.33      7.02 o 
   8   5   7        8.77       11.00      3.05 o 
   9   5   7        8.62       10.66      2.96 o 
 -10   6   7        9.64       14.50      3.50 o 
  -9   6   7       28.88       29.61      4.49 o 
  -8   6   7       17.87       21.11      3.86 o 
  -7   6   7       30.06       40.28      4.64 o 
  -6   6   7        3.88        1.91      1.86 o 
  -5   6   7      182.19      180.54      7.38 o 
  -4   6   7      403.39      381.25     17.15 o 
  -3   6   7       56.87       63.98      3.78 o 
  -2   6   7        7.47        8.55      1.80 o 
  -1   6   7      655.71      597.44     15.36 o 
   0   6   7       19.08       18.59      2.11 o 
   1   6   7      195.72      185.58      6.40 o 
   2   6   7      482.33      462.24     16.10 o 
   3   6   7       35.27       36.50      3.10 o 
   4   6   7      266.22      252.59      6.90 o 
   5   6   7      234.05      239.71      7.49 o 
   6   6   7       55.18       60.29      4.02 o 
   7   6   7        7.21        4.40      2.21 o 
   8   6   7        3.24        4.09      2.45 o 
   9   6   7       19.06       14.32      4.67 o 
  -9   7   7        1.36        4.61      3.07 o 
  -8   7   7        2.46        2.80      2.28 o 
  -7   7   7        6.69        8.36      2.87 o 
  -6   7   7       21.18       16.49      3.30 o 
  -5   7   7       87.93       88.94      4.80 o 
  -4   7   7      183.47      193.46      7.53 o 
  -3   7   7      368.52      354.24     10.29 o 
  -2   7   7        0.45        0.29      1.71 o 
  -1   7   7      798.36      777.78     21.51 o 
   0   7   7      195.72      186.04      5.57 o 
   1   7   7      190.99      180.56      5.61 o 
   2   7   7        0.27        0.08      1.36 o 
   3   7   7      319.35      325.02     10.77 o 
   4   7   7       25.49       23.97      2.86 o 
   5   7   7        4.73        7.48      2.22 o 
   6   7   7       29.54       30.20      4.50 o 
   7   7   7        7.21        5.50      2.78 o 
   8   7   7        2.14        0.00      2.30 o 
  -8   8   7       33.00       54.16      9.72 o 
  -7   8   7        0.02        2.20      2.18 o 
  -6   8   7       17.01       18.97      3.59 o 
  -5   8   7        3.37        4.34      2.02 o 
  -4   8   7       81.33       72.95      5.89 o 
  -3   8   7      243.88      234.06      8.92 o 
  -2   8   7       13.77       18.73      3.33 o 
  -1   8   7       10.03       10.04      2.38 o 
   0   8   7        1.62        2.80      1.61 o 
   1   8   7      239.56      220.02      6.49 o 
   2   8   7       68.77       64.68      4.18 o 
   3   8   7        5.84        2.93      1.63 o 
   4   8   7       24.00       32.08      3.37 o 
   5   8   7       10.69       11.56      2.96 o 
   6   8   7        1.50        2.83      2.87 o 
   7   8   7        1.90        0.00      3.44 o 
  -7   9   7       26.76       32.84      6.10 o 
  -6   9   7       39.94       42.71      6.74 o 
  -5   9   7       32.13       27.70      4.27 o 
  -4   9   7       10.84       10.17      2.85 o 
  -3   9   7       60.73       59.85      5.67 o 
  -2   9   7       89.66       89.95      5.96 o 
  -1   9   7       18.73       21.05      3.16 o 
   0   9   7       31.64       36.79      4.01 o 
   1   9   7       31.27       36.96      3.47 o 
   2   9   7       21.24       27.47      3.15 o 
   3   9   7        0.29        1.07      1.55 o 
   4   9   7        0.00        1.88      1.75 o 
   5   9   7        0.36        2.92      2.50 o 
   6   9   7        0.68        1.29      3.06 o 
  -6  10   7       11.02       14.97      4.35 o 
  -5  10   7        3.87       12.12      4.04 o 
  -4  10   7        0.75        2.23      2.38 o 
  -3  10   7       28.90       35.82      4.94 o 
  -2  10   7        0.30        1.02      2.86 o 
  -1  10   7       96.47       92.89      5.75 o 
   0  10   7       13.70       17.95      3.12 o 
   1  10   7        1.91        4.37      2.13 o 
   2  10   7        6.70       11.17      2.41 o 
   3  10   7        0.49        0.68      1.78 o 
   4  10   7       16.56       17.52      4.79 o 
   5  10   7        8.82        9.04      6.46 o 
  -4  11   7        0.44        0.00      3.09 o 
  -3  11   7        6.85        5.47      3.25 o 
  -2  11   7        0.01        2.15      1.92 o 
  -1  11   7       20.93       20.14      3.42 o 
   0  11   7        4.47        7.26      2.47 o 
   1  11   7        5.14        9.76      2.72 o 
   2  11   7       55.01       67.70      4.95 o 
 -10   0   8        0.94        3.14      4.47 o 
  -8   0   8      229.73      200.16     14.25 o 
  -6   0   8        1.94        2.58      1.67 o 
  -4   0   8       31.87       38.79      2.16 o 
  -2   0   8      397.46      411.00     27.77 o 
   0   0   8     1820.83     2103.00     95.77 o 
   2   0   8       94.44       98.00      5.10 o 
   4   0   8      476.86      439.44     15.65 o 
   6   0   8       37.35       37.93      3.78 o 
   8   0   8        1.51        3.11      2.59 o 
  10   0   8       10.02       12.90      3.71 o 
 -11   1   8        1.97        5.09      3.56 o 
 -10   1   8       41.78       38.08      6.32 o 
  -9   1   8        0.39        0.64      2.23 o 
  -8   1   8        1.38        0.96      2.35 o 
  -7   1   8        3.74        5.25      2.48 o 
  -6   1   8       66.79       66.37      4.07 o 
  -5   1   8       23.69       22.47      1.66 o 
  -4   1   8       85.17       92.83      2.17 o 
  -3   1   8     1300.84     1423.44     15.52 o 
  -2   1   8      125.74      112.20      2.95 o 
  -1   1   8      245.59      256.30      7.06 o 
   0   1   8     1149.93     1160.30     66.65 o 
   1   1   8       62.40       66.12      2.60 o 
   2   1   8      563.95      521.95     20.82 o 
   3   1   8        0.84        1.15      0.73 o 
   4   1   8      127.60      110.63      3.38 o 
   5   1   8      245.69      243.58      5.83 o 
   6   1   8        5.34        4.88      1.41 o 
   7   1   8       31.28       28.03      4.79 o 
   8   1   8        1.83        0.15      1.37 o 
   9   1   8        0.02        0.70      1.74 o 
  10   1   8        5.82        6.84      2.31 o 
 -11   2   8       15.04       18.04     11.05 o 
 -10   2   8        0.03        0.00      3.32 o 
  -9   2   8        2.21        2.63      2.66 o 
  -8   2   8        2.07        2.83      2.47 o 
  -7   2   8        0.41        0.43      1.53 o 
  -6   2   8       69.06       70.71      4.35 o 
  -5   2   8        7.13        5.48      1.47 o 
  -4   2   8        0.04        0.67      0.58 o 
  -3   2   8      459.57      506.31     13.91 o 
  -2   2   8      297.22      316.77      8.34 o 
  -1   2   8        0.02        2.80      0.70 o 
   0   2   8      896.15      912.24     27.15 o 
   1   2   8      106.87      107.90      4.38 o 
   2   2   8       63.52       63.87      2.94 o 
   3   2   8      275.07      283.32      8.00 o 
   4   2   8       73.58       70.08      3.01 o 
   5   2   8        8.27        7.70      1.63 o 
   6   2   8        0.20        1.22      1.28 o 
   7   2   8       30.02       29.72      3.03 o 
   8   2   8       23.31       21.10      2.80 o 
   9   2   8        0.33        2.84      1.71 o 
  10   2   8        1.86        1.86      2.08 o 
 -11   3   8        5.10        8.32      3.77 o 
 -10   3   8        1.16        2.97      3.09 o 
  -9   3   8        0.53        2.12      2.41 o 
  -8   3   8       61.79       59.00      5.08 o 
  -7   3   8       35.23       38.05      4.38 o 
  -6   3   8       67.26       71.85      4.52 o 
  -5   3   8       17.84       21.77      2.53 o 
  -4   3   8        0.92        0.44      0.96 o 
  -3   3   8      793.97      836.08     23.63 o 
  -2   3   8       27.90       27.84      1.51 o 
  -1   3   8       57.24       54.88      2.17 o 
   0   3   8       13.31       17.77      1.31 o 
   1   3   8      440.85      426.31     16.73 o 
   2   3   8      277.57      280.74      8.53 o 
   3   3   8       13.87       14.61      1.71 o 
   4   3   8       20.27       19.77      2.09 o 
   5   3   8       38.08       40.03      3.15 o 
   6   3   8        0.57        0.88      1.30 o 
   7   3   8        1.83        1.90      1.49 o 
   8   3   8        0.58        0.54      1.48 o 
   9   3   8        0.09        2.56      2.33 o 
 -10   4   8       32.47       39.15      6.69 o 
  -9   4   8       21.86       25.75      5.32 o 
  -8   4   8        9.07       10.77      2.82 o 
  -7   4   8       31.91       29.59      3.85 o 
  -6   4   8      636.98      621.76     12.93 o 
  -5   4   8        3.28        3.71      1.39 o 
  -4   4   8       39.36       39.57      3.10 o 
  -3   4   8        3.35        5.23      1.22 o 
  -2   4   8        4.71        5.36      1.02 o 
  -1   4   8      439.95      463.09     11.79 o 
   0   4   8      252.42      201.86     24.93 o 
   1   4   8       64.33       61.05      2.87 o 
   2   4   8      108.66      101.55      3.61 o 
   3   4   8       50.02       54.51      2.91 o 
   4   4   8        2.12        2.48      1.18 o 
   5   4   8        2.04        2.76      1.36 o 
   6   4   8       13.92       15.14      2.36 o 
   7   4   8        6.59        7.75      2.27 o 
   8   4   8       22.25       26.26      3.61 o 
   9   4   8        0.17        1.68      2.41 o 
 -10   5   8        2.83        8.60      3.83 o 
  -9   5   8       91.05       94.68      6.43 o 
  -8   5   8      152.58      144.98      7.40 o 
  -7   5   8       81.89       80.32      5.43 o 
  -6   5   8       21.99       23.72      3.51 o 
  -5   5   8       33.31       29.42      3.13 o 
  -4   5   8       20.07       20.32      2.58 o 
  -3   5   8      278.79      254.47     10.08 o 
  -2   5   8       31.63       35.82      2.15 o 
  -1   5   8        2.65        1.88      0.99 o 
   0   5   8       56.40       43.15      5.76 o 
   1   5   8      220.66      201.33      5.37 o 
   2   5   8       29.16       25.38      2.53 o 
   3   5   8       69.44       67.02      3.65 o 
   4   5   8      140.84      133.77      5.11 o 
   5   5   8      151.11      155.21      5.47 o 
   6   5   8       51.03       48.14      4.60 o 
   7   5   8       20.74       21.16      3.27 o 
   8   5   8        0.14        0.13      2.24 o 
   9   5   8        8.52       10.40      3.16 o 
 -10   6   8        0.00        2.70      3.40 o 
  -9   6   8        0.50        0.00      1.93 o 
  -8   6   8        0.69        1.67      2.25 o 
  -7   6   8      126.81      125.18      6.77 o 
  -6   6   8        9.08        9.33      2.54 o 
  -5   6   8       96.87       94.19      5.58 o 
  -4   6   8      105.67      113.99      5.03 o 
  -3   6   8       76.79       69.01      5.27 o 
  -2   6   8        0.04        0.00      1.13 o 
  -1   6   8       78.97       75.57      3.45 o 
   0   6   8      350.06      329.45     10.04 o 
   1   6   8       49.98       47.42      3.33 o 
   2   6   8      399.24      380.85     15.01 o 
   3   6   8      804.21      760.66     27.36 o 
   4   6   8      275.54      259.45     12.20 o 
   5   6   8      125.44      118.65      5.05 o 
   6   6   8       12.18        9.34      2.27 o 
   7   6   8       18.72       18.95      3.77 o 
   8   6   8       12.84       13.41      3.41 o 
  -9   7   8       48.62       50.36      5.63 o 
  -8   7   8        0.32        1.39      2.24 o 
  -7   7   8        4.93        5.28      2.53 o 
  -6   7   8        1.86        2.72      1.76 o 
  -5   7   8       79.31       81.72      4.75 o 
  -4   7   8        7.35        5.45      2.00 o 
  -3   7   8      240.17      232.99     17.02 o 
  -2   7   8      150.06      152.78      6.04 o 
  -1   7   8      185.36      182.05      6.55 o 
   0   7   8      304.52      287.76      7.03 o 
   1   7   8     1444.87     1394.38     49.97 o 
   2   7   8      565.32      547.78     13.24 o 
   3   7   8       38.82       43.73      3.62 o 
   4   7   8       20.30       23.20      2.93 o 
   5   7   8       22.80       20.36      2.78 o 
   6   7   8        3.51        3.30      2.39 o 
   7   7   8        5.26        7.99      3.11 o 
   8   7   8        0.97        3.69      3.12 o 
  -8   8   8        7.52       11.07      3.01 o 
  -7   8   8       24.26       25.59      3.68 o 
  -6   8   8       30.46       36.37      4.17 o 
  -5   8   8      104.29      113.75      8.05 o 
  -4   8   8        0.08        0.00      1.84 o 
  -3   8   8       20.80       20.17      3.56 o 
  -2   8   8      191.13      192.86      7.15 o 
  -1   8   8      814.74      777.99     29.54 o 
   0   8   8      108.68      115.77      4.87 o 
   1   8   8        0.59        4.12      1.69 o 
   2   8   8       17.21       18.97      2.68 o 
   3   8   8      124.17      119.10      5.18 o 
   4   8   8        0.03        1.42      1.66 o 
   5   8   8       12.99       16.17      3.08 o 
   6   8   8        2.72        3.88      2.85 o 
   7   8   8        5.67        8.41      4.38 o 
  -7   9   8       14.46       11.44      4.09 o 
  -6   9   8        0.41        0.66      2.26 o 
  -5   9   8        0.73        2.09      2.17 o 
  -4   9   8      135.32      123.79      8.95 o 
  -3   9   8       61.87       64.24      5.92 o 
  -2   9   8       32.38       37.26      4.19 o 
  -1   9   8        0.10        0.00      1.53 o 
   0   9   8        9.90       14.98      2.86 o 
   1   9   8       93.60       94.87      4.79 o 
   2   9   8       20.85       24.01      3.07 o 
   3   9   8       14.58       16.79      2.75 o 
   4   9   8        3.36        3.49      2.03 o 
   5   9   8        7.37        9.76      3.30 o 
   6   9   8        8.84       16.73      4.84 o 
  -5  10   8        2.00        2.81      2.49 o 
  -4  10   8        2.32        0.28      2.38 o 
  -3  10   8        0.68        0.69      2.70 o 
  -2  10   8       46.99       49.83      4.89 o 
  -1  10   8        0.11        0.00      1.75 o 
   0  10   8        6.93        9.12      2.62 o 
   1  10   8        0.10        2.02      2.03 o 
   2  10   8        3.73        4.71      1.95 o 
   3  10   8        0.07        3.69      1.94 o 
   4  10   8       14.84       20.72      4.25 o 
  -3  11   8        0.72        0.32      1.86 o 
  -2  11   8        8.43        9.16      2.64 o 
  -1  11   8        0.16        0.65      1.74 o 
   0  11   8        3.59        2.69      2.14 o 
   1  11   8        2.84        6.41      2.25 o 
 -11   0   9        9.81        7.61      5.92 o 
  -9   0   9       50.05       53.00      9.78 o 
  -7   0   9        6.88        7.48      3.86 o 
  -5   0   9      617.86      616.60      8.37 o 
  -3   0   9       51.99       55.47      2.60 o 
  -1   0   9      409.77      447.75     25.28 o 
   1   0   9        0.06        1.53      0.94 o 
   3   0   9      176.70      159.14      6.04 o 
   5   0   9       50.90       46.89      3.92 o 
   7   0   9        6.99        9.22      3.11 o 
   9   0   9        2.88        7.03      3.11 o 
 -11   1   9        9.54        8.95      4.41 o 
 -10   1   9        5.07        6.11      3.48 o 
  -9   1   9        0.85        0.00      2.39 o 
  -8   1   9        4.43        9.23      3.28 o 
  -7   1   9       40.74       38.45      3.87 o 
  -6   1   9       44.71       44.90      2.67 o 
  -5   1   9       26.51       27.99      2.18 o 
  -4   1   9       79.89       70.75      2.04 o 
  -3   1   9        0.46        1.03      0.52 o 
  -2   1   9      296.80      306.56      6.08 o 
  -1   1   9        3.77        5.77      0.85 o 
   0   1   9        0.05        0.59      0.59 o 
   1   1   9      412.95      443.23     16.04 o 
   2   1   9      836.09      781.93     32.30 o 
   3   1   9       82.88       78.10      2.69 o 
   4   1   9        4.37        3.86      1.10 o 
   5   1   9        1.17        0.93      1.08 o 
   6   1   9       54.39       54.85      4.31 o 
   7   1   9       63.59       69.78      4.90 o 
   8   1   9        3.07        2.25      1.90 o 
   9   1   9        0.85        0.83      1.60 o 
 -11   2   9       26.70       32.38      6.23 o 
 -10   2   9        0.06        0.00      2.69 o 
  -9   2   9        3.27        1.40      2.44 o 
  -8   2   9       12.91       18.15      4.44 o 
  -7   2   9        0.14        0.17      1.44 o 
  -6   2   9       20.63        6.69      5.34 o 
  -5   2   9      152.16      114.16     13.60 o 
  -4   2   9       75.20       66.93      2.94 o 
  -3   2   9        8.39       11.65      1.15 o 
  -2   2   9      136.73      149.91      3.60 o 
  -1   2   9      339.25      303.00     10.61 o 
   0   2   9      104.57      116.45      4.12 o 
   1   2   9       36.24       28.58      1.71 o 
   2   2   9       25.58       26.18      1.77 o 
   3   2   9       92.65       93.20      3.35 o 
   4   2   9      332.16      330.08      9.20 o 
   5   2   9        0.00        0.00      1.31 o 
   6   2   9        0.79        1.37      1.37 o 
   7   2   9        0.19        1.92      1.58 o 
   8   2   9       25.42       28.66      3.35 o 
   9   2   9        0.60        3.59      1.93 o 
 -11   3   9        3.19        2.57      3.10 o 
 -10   3   9        0.54        1.92      2.70 o 
  -9   3   9        7.15        7.02      3.30 o 
  -8   3   9      123.31      130.25      8.58 o 
  -7   3   9        5.02        9.67      2.48 o 
  -6   3   9        9.36        6.92      1.82 o 
  -5   3   9       26.70       26.55      3.26 o 
  -4   3   9        6.66        7.45      1.48 o 
  -3   3   9       38.76       39.63      2.15 o 
  -2   3   9      227.21      212.76      5.06 o 
  -1   3   9       84.81       89.60      2.56 o 
   0   3   9      114.71      131.18      5.64 o 
   1   3   9       31.04       24.97      4.89 o 
   2   3   9        8.50        9.88      1.44 o 
   3   3   9        1.91        1.85      1.04 o 
   4   3   9        6.27        7.53      1.58 o 
   5   3   9        0.00        0.39      1.19 o 
   6   3   9      213.44      193.67      6.23 o 
   7   3   9        4.83        5.94      1.95 o 
   8   3   9        0.04        0.00      1.76 o 
   9   3   9        0.27        1.40      1.80 o 
 -10   4   9       31.36       33.76      6.36 o 
  -9   4   9        9.41        9.47      3.82 o 
  -8   4   9        8.00       11.46      2.87 o 
  -7   4   9        3.26        7.22      2.45 o 
  -6   4   9       71.04       74.06      4.24 o 
  -5   4   9        7.37        8.24      1.87 o 
  -4   4   9       30.03       29.36      2.61 o 
  -3   4   9      411.54      417.25      8.68 o 
  -2   4   9       56.46       56.22      2.83 o 
  -1   4   9       97.17       90.77      4.44 o 
   0   4   9       19.76       17.85      2.68 o 
   1   4   9        9.00       12.08      1.54 o 
   2   4   9       29.59       29.16      2.36 o 
   3   4   9      240.83      233.91      9.01 o 
   4   4   9      276.29      247.87      7.55 o 
   5   4   9       35.46       45.48      3.29 o 
   6   4   9       17.68       20.87      2.80 o 
   7   4   9        0.05        0.75      1.49 o 
   8   4   9       37.93       42.38      4.39 o 
   9   4   9        0.01        2.82      2.47 o 
 -10   5   9        5.59        8.55      3.92 o 
  -9   5   9        6.21        8.05      2.96 o 
  -8   5   9       28.89       28.41      4.21 o 
  -7   5   9        9.26       12.84      2.65 o 
  -6   5   9      121.60      121.30      5.49 o 
  -5   5   9        1.57        0.09      1.33 o 
  -4   5   9       16.74       20.47      4.00 o 
  -3   5   9       28.31       32.96      2.77 o 
  -2   5   9      101.85       98.20      3.75 o 
  -1   5   9        0.00        0.00      0.87 o 
   0   5   9      164.65      152.00      8.78 o 
   1   5   9      434.92      399.47      9.83 o 
   2   5   9      367.17      343.62      9.55 o 
   3   5   9       20.18       21.28      2.38 o 
   4   5   9       26.20       28.70      2.95 o 
   5   5   9        8.35        8.21      1.96 o 
   6   5   9       41.66       44.81      3.82 o 
   7   5   9        0.21        1.06      1.86 o 
   8   5   9        3.24        5.09      2.76 o 
  -9   6   9        0.22        1.38      2.23 o 
  -8   6   9       22.36       21.07      3.91 o 
  -7   6   9       30.32       33.53      3.90 o 
  -6   6   9        1.62        2.51      1.69 o 
  -5   6   9       19.86       24.41      3.13 o 
  -4   6   9       66.24       63.13      4.13 o 
  -3   6   9        9.36        9.22      2.14 o 
  -2   6   9       11.23       12.30      2.32 o 
  -1   6   9      128.38      117.51      4.39 o 
   0   6   9       85.42       87.05      3.95 o 
   1   6   9       50.65       49.47      3.51 o 
   2   6   9       36.07       43.93      3.44 o 
   3   6   9       50.26       54.22      3.86 o 
   4   6   9       18.78       19.98      2.70 o 
   5   6   9        0.07        0.11      1.58 o 
   6   6   9       19.62       24.09      3.15 o 
   7   6   9       32.49       35.73      5.08 o 
   8   6   9        6.40       11.27      3.23 o 
  -9   7   9        0.03        1.67      2.50 o 
  -8   7   9       11.88       15.21      3.13 o 
  -7   7   9        0.66        1.39      1.96 o 
  -6   7   9        1.72        1.59      1.81 o 
  -5   7   9        4.15        2.23      1.72 o 
  -4   7   9        8.17        6.86      2.41 o 
  -3   7   9        7.54        8.75      2.21 o 
  -2   7   9        0.41        0.00      1.46 o 
  -1   7   9        1.27        0.00      1.35 o 
   0   7   9       14.23       10.52      2.06 o 
   1   7   9        1.83        0.00      1.34 o 
   2   7   9       14.72       18.99      2.56 o 
   3   7   9        0.27        0.00      1.34 o 
   4   7   9       39.19       37.93      3.66 o 
   5   7   9       82.06       92.12      4.90 o 
   6   7   9       30.49       37.08      3.78 o 
   7   7   9        1.97        1.10      2.45 o 
  -8   8   9        0.00        0.00      2.11 o 
  -7   8   9       19.53       26.22      3.85 o 
  -6   8   9       16.82       19.62      3.83 o 
  -5   8   9       28.55       37.82      4.93 o 
  -4   8   9        1.83        2.78      2.23 o 
  -3   8   9       34.31       34.72      3.92 o 
  -2   8   9      101.39       99.51      5.37 o 
  -1   8   9       73.78       62.71      4.85 o 
   0   8   9       12.06       14.97      2.81 o 
   1   8   9        3.25        6.27      1.90 o 
   2   8   9       33.34       30.82      3.33 o 
   3   8   9       96.98      100.61      6.13 o 
   4   8   9        8.95        7.98      2.15 o 
   5   8   9        7.04        9.25      2.27 o 
   6   8   9        0.00        2.13      2.57 o 
  -6   9   9        2.87        2.84      2.55 o 
  -5   9   9       67.41       78.99      6.80 o 
  -4   9   9      111.68       96.71      7.94 o 
  -3   9   9       34.70       39.86      4.41 o 
  -2   9   9        1.76        2.26      1.89 o 
  -1   9   9       18.28       19.58      3.26 o 
   0   9   9       13.73       14.52      2.79 o 
   1   9   9       32.89       32.82      3.47 o 
   2   9   9        0.87        0.99      1.61 o 
   3   9   9       27.75       33.05      3.56 o 
   4   9   9        0.08        0.00      1.75 o 
   5   9   9        6.35        9.61      4.04 o 
  -5  10   9       26.96       23.92      4.54 o 
  -4  10   9        0.68        1.46      2.39 o 
  -3  10   9        1.35        3.87      1.94 o 
  -2  10   9        8.64        8.08      2.46 o 
  -1  10   9       16.34       24.37      3.58 o 
   0  10   9        1.54        3.75      2.19 o 
   1  10   9        2.33        5.62      2.27 o 
   2  10   9        0.12        0.53      1.76 o 
   3  10   9       12.61       13.52      2.67 o 
  -1  11   9        1.10        1.81      2.03 o 
   0  11   9        2.41        4.44      2.33 o 
 -10   0  10       39.86       45.15     10.14 o 
  -8   0  10       80.41       75.09      9.30 o 
  -6   0  10       15.99       21.13      5.55 o 
  -4   0  10      659.04      655.84      8.95 o 
  -2   0  10        5.14        4.98      1.15 o 
   0   0  10        3.35        3.40      1.11 o 
   2   0  10      132.97      119.29      9.08 o 
   4   0  10       18.90       18.73      2.78 o 
   6   0  10       58.71       56.97      7.55 o 
   8   0  10      136.15      133.42      9.09 o 
 -11   1  10        8.28        7.35      4.48 o 
 -10   1  10        7.67        8.12      3.57 o 
  -9   1  10        1.73        2.36      2.42 o 
  -8   1  10       17.05       26.20      5.03 o 
  -7   1  10       73.94       70.44      6.94 o 
  -6   1  10      259.27      250.75      6.18 o 
  -5   1  10       47.67       54.42      2.78 o 
  -4   1  10        8.97       10.36      1.12 o 
  -3   1  10       41.97       34.02      5.63 o 
  -2   1  10       81.29       89.66      2.44 o 
  -1   1  10      116.15       93.24      2.52 o 
   0   1  10       14.50       15.88      1.46 o 
   1   1  10      200.88      196.49      7.08 o 
   2   1  10      285.99      255.65      9.85 o 
   3   1  10       52.80       52.68      2.62 o 
   4   1  10       41.75       40.84      3.10 o 
   5   1  10       29.89       32.50      3.44 o 
   6   1  10      185.26      171.96      5.82 o 
   7   1  10        3.44        3.05      1.95 o 
   8   1  10       42.68       41.12      4.34 o 
   9   1  10        2.28        5.42      1.87 o 
 -11   2  10        2.19        1.99      3.51 o 
 -10   2  10        2.20        7.30      3.59 o 
  -9   2  10       29.21       28.65      5.37 o 
  -8   2  10        0.02        0.00      2.13 o 
  -7   2  10       67.87       64.23      4.97 o 
  -6   2  10        0.65        0.00      1.02 o 
  -5   2  10      396.49      277.76     46.40 o 
  -4   2  10       38.61       36.35      2.90 o 
  -3   2  10        2.94        4.53      0.91 o 
  -2   2  10        1.01        1.10      0.65 o 
  -1   2  10        2.35        0.94      0.67 o 
   0   2  10      231.86      189.13      5.31 o 
   1   2  10        3.03        5.37      1.02 o 
   2   2  10       21.74       19.63      1.97 o 
   3   2  10      182.95      183.75      5.93 o 
   4   2  10        9.28       11.37      1.75 o 
   5   2  10      197.97      198.58      6.76 o 
   6   2  10        8.15        7.75      2.00 o 
   7   2  10       14.24       12.19      2.38 o 
   8   2  10       41.77       42.50      4.01 o 
   9   2  10        3.52        4.51      1.89 o 
 -10   3  10        0.18        1.20      2.84 o 
  -9   3  10        7.30        6.60      3.98 o 
  -8   3  10        7.19        9.41      2.78 o 
  -7   3  10      124.29      113.78      6.19 o 
  -6   3  10        4.84        3.37      1.40 o 
  -5   3  10        6.78        5.02      1.53 o 
  -4   3  10       12.39       12.89      1.84 o 
  -3   3  10        9.81       12.10      1.47 o 
  -2   3  10       35.44       39.56      1.95 o 
  -1   3  10        1.93        4.41      0.90 o 
   0   3  10       28.88       35.10      1.97 o 
   1   3  10       22.20       21.71      4.40 o 
   2   3  10        8.84       13.46      1.77 o 
   3   3  10      510.40      496.35     13.53 o 
   4   3  10        0.26        0.19      1.16 o 
   5   3  10       30.47       26.95      3.00 o 
   6   3  10       74.22       76.28      4.32 o 
   7   3  10       46.77       52.10      4.27 o 
   8   3  10        2.49        4.39      2.03 o 
   9   3  10        1.22        4.97      1.99 o 
 -10   4  10       30.95       37.16      6.46 o 
  -9   4  10        1.32        1.86      3.11 o 
  -8   4  10        0.11        0.46      1.64 o 
  -7   4  10       79.67       79.35      4.66 o 
  -6   4  10       26.59       30.27      3.90 o 
  -5   4  10       74.13       77.02      3.76 o 
  -4   4  10        0.80        0.97      1.18 o 
  -3   4  10        0.48        1.03      1.03 o 
  -2   4  10        0.50        0.04      0.77 o 
  -1   4  10        0.48        0.41      0.79 o 
   0   4  10        0.29        0.90      0.85 o 
   1   4  10       52.76       50.84      2.82 o 
   2   4  10       56.96       53.80      3.09 o 
   3   4  10      130.12      124.81      5.02 o 
   4   4  10      196.89      207.24      7.25 o 
   5   4  10      131.41      129.86      4.78 o 
   6   4  10        0.01        0.72      1.50 o 
   7   4  10        4.02        6.31      2.07 o 
   8   4  10        1.53        2.42      1.96 o 
 -10   5  10        0.01        0.00      3.27 o 
  -9   5  10       40.35       38.54      5.27 o 
  -8   5  10       15.39       17.48      3.10 o 
  -7   5  10        1.71        1.38      1.78 o 
  -6   5  10        0.32        0.00      1.53 o 
  -5   5  10       76.01       72.68      3.89 o 
  -4   5  10        0.52        0.00      1.05 o 
  -3   5  10       12.54       12.85      1.92 o 
  -2   5  10        1.72        2.07      1.35 o 
  -1   5  10        6.58        5.99      1.50 o 
   0   5  10        0.69        2.08      0.95 o 
   1   5  10      163.37      154.77      6.45 o 
   2   5  10       24.79       30.84      2.65 o 
   3   5  10       74.75       71.38      3.59 o 
   4   5  10        4.40        4.59      1.59 o 
   5   5  10        2.18        2.15      1.48 o 
   6   5  10        1.56        3.85      1.78 o 
   7   5  10       20.79       28.34      3.69 o 
   8   5  10       16.00       18.88      3.86 o 
  -9   6  10        0.05        0.63      2.14 o 
  -8   6  10        1.21        1.00      1.99 o 
  -7   6  10       16.28       13.64      2.81 o 
  -6   6  10        0.68        1.30      1.67 o 
  -5   6  10       23.53       24.06      3.65 o 
  -4   6  10        7.27        3.85      1.85 o 
  -3   6  10       30.10       26.33      3.27 o 
  -2   6  10       13.76       14.00      2.45 o 
  -1   6  10       11.84       16.55      2.19 o 
   0   6  10       19.13       19.39      3.32 o 
   1   6  10       21.24       16.74      2.25 o 
   2   6  10        0.11        0.05      1.31 o 
   3   6  10       20.94       20.60      2.67 o 
   4   6  10       19.76       26.79      3.07 o 
   5   6  10        1.55        2.08      1.63 o 
   6   6  10        0.31        0.36      1.65 o 
   7   6  10        5.41        7.83      2.67 o 
  -8   7  10       10.38       13.33      4.18 o 
  -7   7  10        0.31        1.29      1.89 o 
  -6   7  10        4.24        3.42      2.10 o 
  -5   7  10        0.10        2.93      2.52 o 
  -4   7  10        4.89        2.81      1.85 o 
  -3   7  10       20.29       22.95      3.28 o 
  -2   7  10        2.80        3.14      1.74 o 
  -1   7  10        2.00        3.16      1.79 o 
   0   7  10        5.00        4.41      1.61 o 
   1   7  10        0.00        0.83      1.42 o 
   2   7  10        6.00        6.02      1.82 o 
   3   7  10        1.29        0.74      1.48 o 
   4   7  10        1.88        2.65      1.71 o 
   5   7  10        0.09        2.85      1.80 o 
   6   7  10       33.39       40.60      3.98 o 
   7   7  10       10.22       12.82      3.68 o 
  -7   8  10        0.15        0.41      2.50 o 
  -6   8  10       21.96       26.92      4.47 o 
  -5   8  10        0.48        2.94      3.02 o 
  -4   8  10        5.40        5.12      2.25 o 
  -3   8  10        7.97        8.35      2.43 o 
  -2   8  10       28.58       29.12      3.75 o 
  -1   8  10        9.27        8.37      2.30 o 
   0   8  10        9.99       12.32      2.67 o 
   1   8  10        0.64        0.99      1.52 o 
   2   8  10       27.06       26.79      3.27 o 
   3   8  10        0.00        1.19      1.65 o 
   4   8  10        7.19        4.56      1.95 o 
   5   8  10        2.23        4.64      2.05 o 
   6   8  10        1.04        2.18      2.60 o 
  -6   9  10        1.17        1.13      2.37 o 
  -5   9  10       17.41       18.72      4.98 o 
  -4   9  10        0.66        0.42      1.81 o 
  -3   9  10       20.62       21.92      3.36 o 
  -2   9  10        0.73        3.72      1.97 o 
  -1   9  10       17.12       14.47      3.05 o 
   0   9  10       40.13       43.84      4.56 o 
   1   9  10       14.65       17.18      3.22 o 
   2   9  10        3.34        2.38      1.80 o 
   3   9  10        1.08        1.67      1.76 o 
   4   9  10        0.00        3.53      1.98 o 
  -4  10  10        0.24        0.00      2.26 o 
  -3  10  10       42.73       45.35      4.85 o 
  -2  10  10        8.95        9.77      2.65 o 
  -1  10  10       10.97       12.26      2.85 o 
   0  10  10        0.00        1.92      1.85 o 
   1  10  10        1.54        3.95      1.97 o 
   2  10  10       12.14       25.81      3.89 o 
  -9   0  11       89.57       96.58     11.35 o 
  -7   0  11       17.66       16.78      5.43 o 
  -5   0  11      175.44      166.64      5.73 o 
  -3   0  11       15.39       15.02      1.96 o 
  -1   0  11      114.46      111.98      4.41 o 
   1   0  11       24.21       30.66      2.75 o 
   3   0  11        1.08        1.67      1.44 o 
   5   0  11      116.95      117.95      8.51 o 
   7   0  11        7.71        7.29      3.20 o 
   9   0  11       12.65       14.52      4.02 o 
 -10   1  11        2.25        3.42      3.22 o 
  -9   1  11        1.43        5.44      3.19 o 
  -8   1  11        0.70        0.25      2.41 o 
  -7   1  11        3.80        2.51      2.55 o 
  -6   1  11        0.01        1.28      1.60 o 
  -5   1  11        0.34        0.05      1.01 o 
  -4   1  11      114.93      104.33      3.03 o 
  -3   1  11      296.71      281.35     10.82 o 
  -2   1  11        0.60        0.53      0.64 o 
  -1   1  11       25.58       26.38      1.73 o 
   0   1  11       33.74       35.43      2.12 o 
   1   1  11       35.72       37.13      2.23 o 
   2   1  11        4.38        4.69      1.11 o 
   3   1  11       96.89       93.23      3.96 o 
   4   1  11        8.71        6.93      1.73 o 
   5   1  11        1.83        1.64      1.65 o 
   6   1  11        2.00        2.76      1.87 o 
   7   1  11      105.94       95.77      5.58 o 
   8   1  11        0.59        1.41      1.68 o 
   9   1  11        2.15        5.79      2.18 o 
 -10   2  11        5.96        6.16      5.07 o 
  -9   2  11       11.51       14.06      4.22 o 
  -8   2  11        0.93        1.35      2.69 o 
  -7   2  11        3.99        6.23      2.25 o 
  -6   2  11      222.12      198.54      6.35 o 
  -5   2  11      406.52      310.90     71.10 o 
  -4   2  11       17.46       22.47      2.29 o 
  -3   2  11       46.67       47.71      2.75 o 
  -2   2  11       25.43       30.01      1.91 o 
  -1   2  11       37.84       26.26      3.61 o 
   0   2  11       41.45       44.60      2.25 o 
   1   2  11       45.97       37.32      2.22 o 
   2   2  11      121.30      111.31      5.70 o 
   3   2  11      193.97      177.32      6.12 o 
   4   2  11      221.66      220.53      6.76 o 
   5   2  11      160.82      152.40      5.58 o 
   6   2  11        0.01        0.01      1.42 o 
   7   2  11        1.42        4.92      1.83 o 
   8   2  11        0.08        0.34      1.73 o 
 -10   3  11        0.10        3.19      2.90 o 
  -9   3  11        0.61        0.32      2.77 o 
  -8   3  11      132.31      109.03     17.21 o 
  -7   3  11        1.51        3.17      1.61 o 
  -6   3  11       21.51       14.66      2.71 o 
  -5   3  11        4.79        5.84      1.75 o 
  -4   3  11       61.23       65.12      3.30 o 
  -3   3  11       36.66       32.33      2.66 o 
  -2   3  11       65.26       67.90      3.01 o 
  -1   3  11       18.41       20.48      1.73 o 
   0   3  11       68.78       67.55      2.99 o 
   1   3  11      248.11      234.52     11.45 o 
   2   3  11      285.19      270.09      8.84 o 
   3   3  11       40.24       40.34      3.02 o 
   4   3  11       37.18       39.24      3.12 o 
   5   3  11       35.72       33.77      3.41 o 
   6   3  11      116.28      109.76      5.08 o 
   7   3  11        2.14        2.90      1.81 o 
   8   3  11       23.27       24.65      3.23 o 
 -10   4  11       30.05       33.23      6.41 o 
  -9   4  11        7.72        7.05      3.00 o 
  -8   4  11       30.33       32.42      4.61 o 
  -7   4  11        0.39        0.00      1.43 o 
  -6   4  11      107.43      102.63      4.54 o 
  -5   4  11       27.40       22.36      2.64 o 
  -4   4  11       40.72       36.82      2.99 o 
  -3   4  11       58.20       49.48      3.21 o 
  -2   4  11       42.43       46.37      2.62 o 
  -1   4  11        6.93       11.04      1.86 o 
   0   4  11       31.20       35.71      2.57 o 
   1   4  11        8.55        8.64      1.56 o 
   2   4  11       72.41       71.59      3.66 o 
   3   4  11        4.46        4.53      1.46 o 
   4   4  11      304.92      287.10     10.09 o 
   5   4  11        1.55        2.05      1.50 o 
   6   4  11        5.28        3.36      1.81 o 
   7   4  11       29.54       31.14      3.55 o 
   8   4  11        9.05        9.10      2.28 o 
  -9   5  11        0.20        1.01      2.30 o 
  -8   5  11       32.11       32.79      3.99 o 
  -7   5  11       11.48        7.89      2.81 o 
  -6   5  11       48.08       47.04      3.75 o 
  -5   5  11        8.16       12.28      2.22 o 
  -4   5  11        2.04        1.42      1.36 o 
  -3   5  11       21.75       21.37      2.86 o 
  -2   5  11        1.38        0.99      1.48 o 
  -1   5  11       80.68       77.31      4.05 o 
   0   5  11        8.30        5.70      1.77 o 
   1   5  11        0.00        0.00      1.01 o 
   2   5  11        8.93        8.73      1.67 o 
   3   5  11        2.74        1.93      1.32 o 
   4   5  11        0.03        0.30      1.29 o 
   5   5  11        0.59        0.01      1.31 o 
   6   5  11       10.70        9.23      2.22 o 
   7   5  11       42.62       40.57      4.56 o 
  -9   6  11        6.46        7.25      2.59 o 
  -8   6  11        6.00        2.40      2.20 o 
  -7   6  11        2.73        2.17      2.15 o 
  -6   6  11        4.02        4.58      1.83 o 
  -5   6  11       16.83       18.44      3.05 o 
  -4   6  11       19.44       21.93      3.13 o 
  -3   6  11        9.60       10.72      2.40 o 
  -2   6  11       12.98       10.82      2.35 o 
  -1   6  11       37.51       36.77      3.79 o 
   0   6  11        0.55        0.00      1.22 o 
   1   6  11        2.53        3.47      1.47 o 
   2   6  11        2.07        4.12      1.65 o 
   3   6  11        1.21        1.59      1.45 o 
   4   6  11        3.23        4.21      1.80 o 
   5   6  11        0.75        0.00      1.56 o 
   6   6  11        0.15        1.26      1.77 o 
   7   6  11        0.06        2.26      2.09 o 
  -8   7  11        3.67        5.30      2.54 o 
  -7   7  11        0.01        0.00      2.04 o 
  -6   7  11        0.45        0.96      1.97 o 
  -5   7  11        0.36        1.60      1.80 o 
  -4   7  11        0.87        1.96      1.87 o 
  -3   7  11       22.09       20.50      3.52 o 
  -2   7  11       44.94       41.86      4.20 o 
  -1   7  11        6.01        4.09      1.78 o 
   0   7  11       14.16       13.19      2.68 o 
   1   7  11       14.78       16.49      2.56 o 
   2   7  11       25.50       29.94      3.35 o 
   3   7  11        6.19        7.16      2.07 o 
   4   7  11       10.72       14.27      2.55 o 
   5   7  11        1.20        3.52      1.90 o 
   6   7  11        2.23        5.66      2.24 o 
  -7   8  11        0.04        0.60      3.42 o 
  -6   8  11        7.02        8.79      3.11 o 
  -5   8  11       15.45       16.25      3.33 o 
  -4   8  11        7.66       12.04      2.82 o 
  -3   8  11        0.03        0.76      1.81 o 
  -2   8  11        0.47        0.00      1.55 o 
  -1   8  11        0.01        0.80      1.74 o 
   0   8  11        5.08        5.97      2.14 o 
   1   8  11       15.71       17.68      2.73 o 
   2   8  11       11.90       16.32      2.63 o 
   3   8  11        1.83        0.21      1.57 o 
   4   8  11        0.51        0.31      1.67 o 
   5   8  11        2.51        3.75      1.98 o 
  -5   9  11        0.44        1.18      2.41 o 
  -4   9  11       13.38       17.81      3.65 o 
  -3   9  11        5.38        6.19      2.44 o 
  -2   9  11        2.37        3.68      1.95 o 
  -1   9  11        1.80        4.56      2.06 o 
   0   9  11        0.83        0.47      1.75 o 
   1   9  11        1.76        2.66      2.04 o 
   2   9  11        0.14        1.07      1.67 o 
   3   9  11        0.95        4.88      2.11 o 
   4   9  11       12.63       18.90      3.18 o 
  -3  10  11        0.19        4.50      2.00 o 
  -2  10  11        0.69        1.33      1.86 o 
  -1  10  11        2.48        3.52      2.13 o 
   0  10  11        2.02        3.08      1.89 o 
   1  10  11       12.42       19.04      3.54 o 
 -10   0  12        2.13        4.47      4.59 o 
  -8   0  12        8.29        9.78      5.31 o 
  -6   0  12      435.38      421.08     20.16 o 
  -4   0  12      468.21      475.24     15.28 o 
  -2   0  12      177.62      170.16      9.64 o 
   0   0  12        3.02        1.42      1.26 o 
   2   0  12        2.21        1.00      1.53 o 
   4   0  12       89.82       96.32      7.79 o 
   6   0  12       71.03       84.17      7.78 o 
   8   0  12       68.35       65.84      9.66 o 
 -10   1  12        0.75        1.79      2.87 o 
  -9   1  12        2.61        2.89      2.84 o 
  -8   1  12       14.32       16.30      4.25 o 
  -7   1  12      117.08      119.08      8.19 o 
  -6   1  12       28.82       31.60      5.16 o 
  -5   1  12       11.73       13.35      1.95 o 
  -4   1  12      501.80      466.07     13.14 o 
  -3   1  12       26.46       23.79      2.78 o 
  -2   1  12       37.04       34.10      3.25 o 
  -1   1  12      196.56      171.58      3.79 o 
   0   1  12      167.69      155.88      5.43 o 
   1   1  12      106.64       92.81      4.40 o 
   2   1  12        8.78        7.44      1.59 o 
   3   1  12       47.33       49.97      3.49 o 
   4   1  12       10.83       10.16      2.12 o 
   5   1  12        1.92        2.09      1.63 o 
   6   1  12      123.84      124.09      6.23 o 
   7   1  12        2.93        4.20      2.17 o 
   8   1  12       32.31       34.30      4.10 o 
 -10   2  12        6.66        5.91      3.59 o 
  -9   2  12       45.05       47.05      7.03 o 
  -8   2  12        1.65        0.00      2.46 o 
  -7   2  12        2.57        2.23      2.76 o 
  -6   2  12      102.80      106.97      4.40 o 
  -5   2  12      101.67       82.29     29.46 o 
  -4   2  12       34.51       36.52      2.86 o 
  -3   2  12       35.54       39.18      2.54 o 
  -2   2  12      108.53      110.11      3.47 o 
  -1   2  12      230.24      224.78      7.32 o 
   0   2  12      145.40      128.97      9.66 o 
   1   2  12       33.28       36.45      2.74 o 
   2   2  12      552.39      511.56     14.81 o 
   3   2  12        2.37        3.37      1.47 o 
   4   2  12      159.68      153.98      8.80 o 
   5   2  12      141.11      134.28      6.53 o 
   6   2  12       27.50       30.41      3.36 o 
   7   2  12        0.01        1.68      1.87 o 
   8   2  12       37.29       39.78      4.57 o 
 -10   3  12        0.39        0.00      2.96 o 
  -9   3  12        0.53        0.33      2.49 o 
  -8   3  12        5.52        7.09      3.39 o 
  -7   3  12       43.29       46.21      4.84 o 
  -6   3  12       13.58        9.73      2.03 o 
  -5   3  12       42.49       42.50      3.25 o 
  -4   3  12        1.03        1.77      1.27 o 
  -3   3  12       18.01       19.30      2.31 o 
  -2   3  12       14.20       16.76      1.88 o 
  -1   3  12       60.87       54.03      2.82 o 
   0   3  12       47.77       47.58      2.94 o 
   1   3  12       11.02       14.04      1.87 o 
   2   3  12       10.97        9.32      1.80 o 
   3   3  12      121.33      114.93      4.39 o 
   4   3  12      275.79      265.28      6.75 o 
   5   3  12       14.06       15.21      2.57 o 
   6   3  12       66.08       68.31      4.74 o 
   7   3  12        2.17        3.86      1.84 o 
   8   3  12       15.99       19.02      3.43 o 
  -9   4  12       21.26       26.91      5.63 o 
  -8   4  12        0.02        0.77      2.15 o 
  -7   4  12        0.00        0.00      1.36 o 
  -6   4  12        4.57        4.46      1.69 o 
  -5   4  12       26.48       25.44      2.80 o 
  -4   4  12       42.02       37.31      3.69 o 
  -3   4  12       93.98       91.42      4.88 o 
  -2   4  12        3.32        5.78      1.73 o 
  -1   4  12        0.06        0.00      0.96 o 
   0   4  12       20.74       24.46      2.33 o 
   1   4  12       27.28       27.45      2.53 o 
   2   4  12        2.52        2.94      1.42 o 
   3   4  12       21.38       21.54      2.54 o 
   4   4  12       13.21       14.36      2.20 o 
   5   4  12       62.64       67.72      4.28 o 
   6   4  12       67.38       69.94      4.91 o 
   7   4  12       20.62       24.85      3.37 o 
  -9   5  12        0.67        3.82      2.76 o 
  -8   5  12        0.54        4.37      2.04 o 
  -7   5  12       87.03       87.55      4.74 o 
  -6   5  12       71.12       59.02      4.19 o 
  -5   5  12       10.49        9.31      2.08 o 
  -4   5  12        1.27        1.69      1.72 o 
  -3   5  12       27.00       28.48      3.34 o 
  -2   5  12       75.93       54.81      4.32 o 
  -1   5  12        1.20        1.70      1.32 o 
   0   5  12       44.38       26.66      9.21 o 
   1   5  12       16.61       19.56      2.27 o 
   2   5  12        1.00        2.02      1.30 o 
   3   5  12       10.19       13.88      2.20 o 
   4   5  12        2.47        4.24      1.66 o 
   5   5  12        0.37        1.55      1.52 o 
   6   5  12        9.10       10.04      2.35 o 
   7   5  12        0.16        2.29      2.11 o 
  -8   6  12        0.88        1.05      1.99 o 
  -7   6  12        0.03        0.00      1.60 o 
  -6   6  12        3.33        3.53      2.00 o 
  -5   6  12       28.90       29.70      3.81 o 
  -4   6  12      247.05      231.12      8.02 o 
  -3   6  12      100.58       92.34      5.20 o 
  -2   6  12        7.63       12.06      2.49 o 
  -1   6  12        0.77        1.00      1.72 o 
   0   6  12       44.75       36.30      3.38 o 
   1   6  12       91.02       77.96      4.36 o 
   2   6  12        0.35        0.40      1.44 o 
   3   6  12        0.08        0.83      1.40 o 
   4   6  12       12.32       14.30      2.62 o 
   5   6  12        0.06        1.93      1.70 o 
   6   6  12       36.14       42.44      4.39 o 
  -7   7  12        0.15        3.32      2.45 o 
  -6   7  12        1.76        2.14      2.18 o 
  -5   7  12       10.86       10.41      2.78 o 
  -4   7  12       14.67       12.06      2.69 o 
  -3   7  12        2.85        6.58      2.32 o 
  -2   7  12       90.33       83.67      6.10 o 
  -1   7  12       71.52       68.36      5.23 o 
   0   7  12        7.61        7.60      2.34 o 
   1   7  12        3.03        3.13      1.69 o 
   2   7  12       11.89       12.26      2.37 o 
   3   7  12       25.85       24.15      3.13 o 
   4   7  12       32.62       35.97      3.77 o 
   5   7  12        8.60       11.26      2.34 o 
  -6   8  12        0.23        0.57      2.32 o 
  -5   8  12        2.73        9.40      2.96 o 
  -4   8  12        0.08        2.52      2.19 o 
  -3   8  12        0.47        0.00      1.90 o 
  -2   8  12        2.54        1.53      1.83 o 
  -1   8  12       11.13        8.96      2.41 o 
   0   8  12        2.86        0.90      1.81 o 
   1   8  12       20.54       20.34      3.31 o 
   2   8  12        1.82        4.58      1.93 o 
   3   8  12        4.66        7.89      2.07 o 
   4   8  12       17.74       19.38      3.35 o 
  -4   9  12       10.50       14.52      3.42 o 
  -3   9  12        0.63        2.64      2.08 o 
  -2   9  12        0.62        3.11      1.99 o 
  -1   9  12        0.99        0.00      1.43 o 
   0   9  12        1.81        3.32      2.08 o 
   1   9  12        1.10        3.09      1.99 o 
   2   9  12        0.15        0.04      1.77 o 
   3   9  12        1.76        1.22      1.96 o 
  -9   0  13       33.17       46.12      9.90 o 
  -7   0  13       56.10       56.62      9.66 o 
  -5   0  13     1496.79     1439.14     36.10 o 
  -3   0  13     2714.90     2313.09    280.56 o 
  -1   0  13      259.33      240.47      8.15 o 
   1   0  13      210.33      219.61     19.69 o 
   3   0  13       58.17       54.14      7.67 o 
   5   0  13       20.38       24.38      4.86 o 
   7   0  13       36.86       43.40      6.79 o 
 -10   1  13        2.40        4.26      3.37 o 
  -9   1  13        2.73        3.00      3.06 o 
  -8   1  13        0.60        1.18      3.02 o 
  -7   1  13      147.87      125.43      8.66 o 
  -6   1  13       21.66       24.87      4.91 o 
  -5   1  13      255.38      255.93      6.40 o 
  -4   1  13       12.23       13.99      2.11 o 
  -3   1  13      714.61      719.00     15.32 o 
  -2   1  13      692.32      683.14     25.12 o 
  -1   1  13     1357.37     1303.88     50.49 o 
   0   1  13      363.21      338.66     14.34 o 
   1   1  13        9.51       10.41      1.74 o 
   2   1  13      412.81      390.65     13.78 o 
   3   1  13       94.64       95.11      4.46 o 
   4   1  13       77.55       77.36      4.25 o 
   5   1  13       22.09       25.31      3.54 o 
   6   1  13        5.73        7.10      2.40 o 
   7   1  13       50.39       43.74      4.79 o 
   8   1  13        3.06        3.85      2.09 o 
 -10   2  13        1.47        0.82      3.10 o 
  -9   2  13       10.41       14.17      4.31 o 
  -8   2  13       47.71       52.66      7.00 o 
  -7   2  13        0.78        1.94      2.72 o 
  -6   2  13        9.19        9.53      2.70 o 
  -5   2  13       65.23       24.22     16.12 o 
  -4   2  13       67.47       67.19      3.66 o 
  -3   2  13      107.72      106.04      4.25 o 
  -2   2  13       47.59       44.56      2.85 o 
  -1   2  13        0.17        0.00      1.02 o 
   0   2  13      618.52      619.08     25.85 o 
   1   2  13      428.57      435.93     12.25 o 
   2   2  13      189.16      195.09      5.87 o 
   3   2  13       17.80       14.65      2.23 o 
   4   2  13       36.17       35.88      3.49 o 
   5   2  13      235.69      209.95      7.02 o 
   6   2  13        7.53        9.83      2.56 o 
   7   2  13      102.45      101.09      6.06 o 
  -9   3  13        0.44        3.13      3.07 o 
  -8   3  13        1.08        0.45      2.42 o 
  -7   3  13       18.73       18.70      3.60 o 
  -6   3  13        8.94       10.11      2.12 o 
  -5   3  13        5.21        7.08      1.77 o 
  -4   3  13       25.49       27.70      2.88 o 
  -3   3  13        7.78        7.98      1.76 o 
  -2   3  13       22.17       25.78      2.66 o 
  -1   3  13       94.83      106.74      8.05 o 
   0   3  13       26.87       25.92      2.48 o 
   1   3  13        0.09        0.00      1.13 o 
   2   3  13       36.64       35.14      2.98 o 
   3   3  13      168.35      164.79      7.08 o 
   4   3  13        0.80        0.00      1.30 o 
   5   3  13       76.60       77.84      4.85 o 
   6   3  13        8.64        8.89      2.31 o 
   7   3  13       44.21       39.22      4.40 o 
  -9   4  13        7.96       15.72      4.64 o 
  -8   4  13        0.46        1.06      2.24 o 
  -7   4  13        2.06        2.14      1.64 o 
  -6   4  13        7.31        6.50      1.96 o 
  -5   4  13       21.49       21.62      2.72 o 
  -4   4  13       20.66       18.08      2.47 o 
  -3   4  13       28.90       28.48      3.37 o 
  -2   4  13       36.92       37.19      3.71 o 
  -1   4  13       26.53       35.56      3.16 o 
   0   4  13       48.65       38.10      3.69 o 
   1   4  13       99.55      102.37      4.19 o 
   2   4  13       66.81       59.92      3.76 o 
   3   4  13        7.48        8.12      1.85 o 
   4   4  13        4.98        5.90      1.77 o 
   5   4  13        0.16        0.00      1.61 o 
   6   4  13        0.23        0.90      1.92 o 
   7   4  13       10.18       12.18      2.77 o 
  -8   5  13        0.16        0.00      2.31 o 
  -7   5  13        9.13       11.68      2.51 o 
  -6   5  13        2.23        2.03      1.64 o 
  -5   5  13       27.94       34.52      3.94 o 
  -4   5  13       23.08       18.61      3.04 o 
  -3   5  13        9.27       13.08      2.66 o 
  -2   5  13      219.46      159.74      6.86 o 
  -1   5  13      121.02      105.78     10.69 o 
   0   5  13        0.01        0.41      1.35 o 
   1   5  13        0.03        0.46      1.46 o 
   2   5  13       67.59       48.62      9.74 o 
   3   5  13        5.90        5.73      1.76 o 
   4   5  13       15.50       15.79      2.33 o 
   5   5  13        3.65        3.61      1.78 o 
   6   5  13        0.11        0.00      1.81 o 
  -8   6  13        3.79        4.76      2.44 o 
  -7   6  13        0.04        0.82      2.07 o 
  -6   6  13        3.53        2.86      2.14 o 
  -5   6  13       62.81       68.67      5.36 o 
  -4   6  13        0.24        0.28      1.69 o 
  -3   6  13        0.23        0.38      1.72 o 
  -2   6  13        7.70        5.25      2.10 o 
  -1   6  13        5.80        8.39      2.41 o 
   0   6  13       79.62       66.17      4.44 o 
   1   6  13      131.49      122.36      6.31 o 
   2   6  13       15.98       21.45      2.94 o 
   3   6  13        5.48       11.11      2.36 o 
   4   6  13        0.07        0.09      1.48 o 
   5   6  13        0.16        0.24      1.59 o 
  -7   7  13        7.85        4.59      2.82 o 
  -6   7  13        5.56        6.29      2.83 o 
  -5   7  13       14.95       16.69      3.32 o 
  -4   7  13       16.15       18.94      3.26 o 
  -3   7  13       38.59       42.76      4.61 o 
  -2   7  13       11.99       18.04      3.20 o 
  -1   7  13        4.97        1.75      1.77 o 
   0   7  13        4.07        4.18      2.02 o 
   1   7  13       38.12       42.76      3.95 o 
   2   7  13       11.93       14.53      2.66 o 
   3   7  13       31.14       38.99      3.98 o 
   4   7  13        0.05        0.38      1.50 o 
   5   7  13        9.85       10.49      2.50 o 
  -5   8  13        6.51        5.82      2.82 o 
  -4   8  13       16.45       24.50      3.94 o 
  -3   8  13       14.34       18.17      3.57 o 
  -2   8  13        0.20        0.35      1.90 o 
  -1   8  13        5.17        7.30      2.26 o 
   0   8  13       46.16       52.49      5.05 o 
   1   8  13        1.91        3.90      2.14 o 
   2   8  13        0.35        3.20      1.65 o 
   3   8  13       21.73       28.44      3.39 o 
  -3   9  13        1.35        3.15      2.69 o 
  -2   9  13        9.50       16.48      3.20 o 
  -1   9  13        0.27        2.13      1.92 o 
   0   9  13        1.64        4.50      2.19 o 
   1   9  13        0.04        1.58      1.95 o 
  -8   0  14       21.77       27.40      7.48 o 
  -6   0  14       32.38       27.16      7.24 o 
  -4   0  14      290.23      289.54     13.76 o 
  -2   0  14        0.47        0.89      1.40 o 
   0   0  14     1759.49     1704.89     97.88 o 
   2   0  14      476.57      473.16     15.24 o 
   4   0  14      134.45      126.68      8.79 o 
   6   0  14       35.59       44.18      6.87 o 
  -9   1  14        6.43       12.41      3.90 o 
  -8   1  14       30.22       36.81      6.07 o 
  -7   1  14       53.30       51.40      9.72 o 
  -6   1  14       63.80       72.58      7.43 o 
  -5   1  14       40.73       45.38      6.00 o 
  -4   1  14       35.88       30.00      5.88 o 
  -3   1  14      258.14      240.10      5.67 o 
  -2   1  14      122.24      110.69     15.30 o 
  -1   1  14       20.76       19.78      2.08 o 
   0   1  14       52.36       44.78      3.06 o 
   1   1  14        9.21       10.47      1.91 o 
   2   1  14      417.55      387.95     11.01 o 
   3   1  14      190.24      192.30      7.53 o 
   4   1  14       71.08       83.03      5.50 o 
   5   1  14        0.04        0.77      1.80 o 
   6   1  14        8.53        9.23      2.76 o 
   7   1  14        7.89        7.08      2.28 o 
  -9   2  14       28.10       29.87      6.46 o 
  -8   2  14       28.92       37.95      7.12 o 
  -7   2  14        2.20        2.82      2.80 o 
  -6   2  14       71.13       75.64      9.11 o 
  -5   2  14      150.22       67.56     35.22 o 
  -4   2  14       46.90       49.57      3.57 o 
  -3   2  14      270.13      264.33      7.60 o 
  -2   2  14       92.95       94.96      5.97 o 
  -1   2  14       24.89       24.86      2.46 o 
   0   2  14       73.15       72.02      9.38 o 
   1   2  14        2.63        0.00      1.19 o 
   2   2  14       60.16       61.96      3.80 o 
   3   2  14        1.79        2.68      1.48 o 
   4   2  14       21.91       24.20      3.15 o 
   5   2  14       27.97       30.46      3.92 o 
   6   2  14        2.38        4.02      2.00 o 
   7   2  14       10.42       14.42      2.95 o 
  -9   3  14        4.47        7.67      5.61 o 
  -8   3  14       25.27       28.96      5.63 o 
  -7   3  14        4.44        5.57      3.24 o 
  -6   3  14        2.15        2.92      1.68 o 
  -5   3  14        0.11        0.00      1.34 o 
  -4   3  14       93.90       88.74      4.26 o 
  -3   3  14        8.22       10.03      1.95 o 
  -2   3  14      122.10      140.56      8.04 o 
  -1   3  14      503.14      348.23     65.29 o 
   0   3  14       13.36       24.58      2.60 o 
   1   3  14        0.54        0.40      1.26 o 
   2   3  14        4.07        5.59      1.69 o 
   3   3  14      139.89      122.68      4.88 o 
   4   3  14       14.71       10.72      2.10 o 
   5   3  14       10.17       10.04      2.45 o 
   6   3  14        7.92       13.51      3.47 o 
  -8   4  14        1.67        3.04      3.16 o 
  -7   4  14        0.94        1.16      2.21 o 
  -6   4  14       13.87       11.40      2.27 o 
  -5   4  14        8.56        6.78      1.96 o 
  -4   4  14       47.15       45.41      5.16 o 
  -3   4  14       97.39       89.59      5.26 o 
  -2   4  14       14.02       11.42      2.57 o 
  -1   4  14        0.20        0.12      1.38 o 
   0   4  14        8.97        5.95      1.86 o 
   1   4  14      445.32      412.33     13.79 o 
   2   4  14        1.03        1.05      1.47 o 
   3   4  14        1.05        1.54      1.44 o 
   4   4  14        3.85        4.05      1.75 o 
   5   4  14       27.62       20.49      2.99 o 
   6   4  14        0.56        3.01      2.15 o 
  -8   5  14        0.01        2.36      2.72 o 
  -7   5  14        0.09        0.17      1.76 o 
  -6   5  14       26.23       26.29      3.72 o 
  -5   5  14        3.43        4.14      2.03 o 
  -4   5  14       15.31       15.74      2.94 o 
  -3   5  14        7.20        6.84      2.17 o 
  -2   5  14      123.83      114.90      5.83 o 
  -1   5  14      195.53      165.95     10.36 o 
   0   5  14        4.84        4.83      1.81 o 
   1   5  14        7.28        5.04      1.86 o 
   2   5  14        2.50        3.75      1.68 o 
   3   5  14       10.71        7.29      2.00 o 
   4   5  14        4.75        6.47      1.97 o 
   5   5  14        2.23        1.70      1.54 o 
  -7   6  14        6.14        5.16      2.80 o 
  -6   6  14        0.01        0.82      2.06 o 
  -5   6  14        0.53        2.50      2.14 o 
  -4   6  14       32.51       27.18      3.75 o 
  -3   6  14       14.23       14.47      2.88 o 
  -2   6  14        0.01        0.85      1.75 o 
  -1   6  14        5.80        4.70      2.21 o 
   0   6  14       22.27       26.58      3.69 o 
   1   6  14       22.17       22.97      3.07 o 
   2   6  14       13.55       15.95      2.69 o 
   3   6  14        6.43        6.89      2.05 o 
   4   6  14        0.79        0.38      1.57 o 
   5   6  14        0.08        1.04      1.95 o 
  -6   7  14       15.52       20.09      3.85 o 
  -5   7  14        0.13        0.00      2.14 o 
  -4   7  14        2.87        0.00      1.99 o 
  -3   7  14       12.49       13.93      3.14 o 
  -2   7  14        1.10        2.05      2.19 o 
  -1   7  14        1.67        0.00      1.93 o 
   0   7  14        5.42        5.78      2.24 o 
   1   7  14        1.12        1.74      1.77 o 
   2   7  14        0.02        1.77      1.67 o 
   3   7  14        9.81       14.14      2.44 o 
   4   7  14        5.82        8.75      2.24 o 
  -4   8  14       13.82       18.37      3.85 o 
  -3   8  14       34.20       45.45      5.11 o 
  -2   8  14        0.27        0.21      2.17 o 
  -1   8  14       11.02       13.12      2.78 o 
   0   8  14       17.25       26.35      3.74 o 
   1   8  14       10.39       10.37      2.58 o 
   2   8  14        2.73        5.72      2.30 o 
  -9   0  15       14.79        8.93      5.31 o 
  -7   0  15        0.12        0.24      3.50 o 
  -5   0  15       21.98       19.80      6.64 o 
  -3   0  15      193.11       55.29     49.74 o 
  -1   0  15      290.21      282.45     18.57 o 
   1   0  15        1.13        2.71      2.30 o 
   3   0  15       25.78       19.69      4.61 o 
   5   0  15        0.02        1.96      2.55 o 
  -9   1  15       31.52       32.91      6.10 o 
  -8   1  15        8.18       11.15      4.05 o 
  -7   1  15        0.94        0.31      2.60 o 
  -6   1  15       98.38      105.98      8.23 o 
  -5   1  15       34.98       33.25      5.51 o 
  -4   1  15       42.50       24.02     10.61 o 
  -3   1  15      146.95      137.04     13.20 o 
  -2   1  15       38.11       41.99      2.82 o 
  -1   1  15       37.32       42.83      3.21 o 
   0   1  15       40.33       38.94      3.10 o 
   1   1  15       25.90       27.29      2.73 o 
   2   1  15        0.13        0.80      1.47 o 
   3   1  15       61.57       61.11      5.02 o 
   4   1  15        2.69        5.46      2.19 o 
   5   1  15        1.58        1.46      2.09 o 
   6   1  15        4.85        6.00      2.32 o 
  -8   2  15       21.26       17.40      4.41 o 
  -7   2  15       28.04       26.23      5.24 o 
  -6   2  15       12.60       16.78      4.52 o 
  -5   2  15       66.25       30.38     18.59 o 
  -4   2  15       39.94       41.07      3.54 o 
  -3   2  15       18.05       18.15      2.56 o 
  -2   2  15      122.34      113.97      4.76 o 
  -1   2  15        3.77        4.62      1.80 o 
   0   2  15        0.28        0.19      1.17 o 
   1   2  15      114.25       98.36      4.34 o 
   2   2  15        0.61        2.28      1.56 o 
   3   2  15        5.36        6.89      2.13 o 
   4   2  15       12.40       12.57      2.85 o 
   5   2  15       11.13       11.70      2.81 o 
   6   2  15        2.03        1.64      2.26 o 
  -8   3  15        3.61        6.35      4.35 o 
  -7   3  15       30.57       31.84      5.74 o 
  -6   3  15       33.79       41.16      4.97 o 
  -5   3  15        3.58        5.63      1.94 o 
  -4   3  15        2.48        3.23      1.75 o 
  -3   3  15       15.85       14.60      2.77 o 
  -2   3  15      159.70      136.87     10.29 o 
  -1   3  15        0.01        1.14      1.39 o 
   0   3  15       72.12       65.42      4.34 o 
   1   3  15       25.13       24.04      2.72 o 
   2   3  15        1.67        3.04      1.63 o 
   3   3  15       11.40       15.30      2.46 o 
   4   3  15       19.98       20.11      2.98 o 
   5   3  15        4.20        4.26      1.95 o 
   6   3  15        2.42        1.11      2.02 o 
  -8   4  15        3.39        2.35      2.95 o 
  -7   4  15        7.28        5.39      3.30 o 
  -6   4  15        0.23        0.87      1.70 o 
  -5   4  15       15.51       17.06      3.05 o 
  -4   4  15       16.65       14.48      2.78 o 
  -3   4  15       21.50       27.47      3.59 o 
  -2   4  15       12.20       14.16      2.88 o 
  -1   4  15        1.24        2.18      1.91 o 
   0   4  15       32.44       35.53      3.59 o 
   1   4  15       68.49       66.85      4.63 o 
   2   4  15        0.00        0.49      1.47 o 
   3   4  15       16.54       20.21      2.68 o 
   4   4  15       17.00       17.36      2.55 o 
   5   4  15       12.89       13.35      2.54 o 
  -7   5  15        0.84        2.22      2.34 o 
  -6   5  15        0.61        2.21      2.24 o 
  -5   5  15        1.68        3.47      2.21 o 
  -4   5  15        1.03        1.75      1.94 o 
  -3   5  15       11.76       12.45      2.79 o 
  -2   5  15        0.10        0.49      1.83 o 
  -1   5  15      115.30      106.43      5.77 o 
   0   5  15       16.27       19.34      2.89 o 
   1   5  15        1.91        2.74      1.81 o 
   2   5  15        9.24       10.75      2.37 o 
   3   5  15       81.44       72.50      4.57 o 
   4   5  15        0.28        3.58      1.63 o 
   5   5  15        9.12        6.89      1.95 o 
  -6   6  15        2.34        2.32      2.43 o 
  -5   6  15        7.76        6.58      2.64 o 
  -4   6  15       38.46       40.10      4.66 o 
  -3   6  15       27.97       27.31      3.74 o 
  -2   6  15        2.38        3.65      2.07 o 
  -1   6  15        2.51        2.69      2.11 o 
   0   6  15        0.01        0.51      2.05 o 
   1   6  15       38.37       28.65      3.47 o 
   2   6  15       28.28       34.96      3.83 o 
   3   6  15        9.79       12.00      2.26 o 
   4   6  15        0.20        0.00      1.72 o 
  -5   7  15        2.41        5.78      2.92 o 
  -4   7  15        1.10        2.05      2.46 o 
  -3   7  15        1.45        1.88      2.43 o 
  -2   7  15        1.67        0.36      2.03 o 
  -1   7  15        0.31        0.56      1.92 o 
   0   7  15       13.26       15.05      2.92 o 
   1   7  15        7.94        7.37      2.18 o 
   2   7  15       15.53       23.02      4.10 o 
  -2   8  15        1.01        2.00      2.66 o 
  -1   8  15        0.22        2.98      2.58 o 
   0   8  15       17.75       28.53      3.89 o 
  -8   0  16       26.65       29.46      7.85 o 
  -6   0  16       12.31       12.56      5.92 o 
  -4   0  16       25.27       19.68      6.16 o 
  -2   0  16       72.74       63.51     11.34 o 
   0   0  16       62.72       64.83      9.05 o 
   2   0  16       10.52        9.28      3.37 o 
   4   0  16        0.23        3.97      4.47 o 
  -8   1  16        0.01        1.30      2.59 o 
  -7   1  16       15.98       13.45      4.83 o 
  -6   1  16        5.26        2.25      3.02 o 
  -5   1  16        0.27        2.22      2.84 o 
  -4   1  16        1.95        0.00      1.55 o 
  -3   1  16      107.86       86.06     12.65 o 
  -2   1  16       28.68       30.14      2.87 o 
  -1   1  16        4.95        5.00      1.59 o 
   0   1  16       48.80       49.51      3.53 o 
   1   1  16        8.75        9.65      2.00 o 
   2   1  16        6.09        8.02      2.43 o 
   3   1  16        6.39        6.48      2.31 o 
   4   1  16        4.59        6.60      2.53 o 
   5   1  16        0.09        0.00      1.93 o 
  -8   2  16       14.76       15.71      4.51 o 
  -7   2  16        3.02        7.97      3.62 o 
  -6   2  16       37.47       33.77      5.89 o 
  -5   2  16       16.99       11.23      3.97 o 
  -4   2  16        0.92        1.75      1.72 o 
  -3   2  16        2.12        1.71      1.88 o 
  -2   2  16        2.10        3.26      2.00 o 
  -1   2  16       14.55       14.58      2.47 o 
   0   2  16        0.00        1.30      1.39 o 
   1   2  16        0.72        2.67      1.61 o 
   2   2  16       29.36       30.84      3.20 o 
   3   2  16        3.29        0.71      1.99 o 
   4   2  16       14.27       14.56      3.09 o 
   5   2  16        2.86        3.35      2.49 o 
  -7   3  16        0.03        0.00      2.46 o 
  -6   3  16        4.91        6.96      3.36 o 
  -5   3  16       31.54       37.41      3.70 o 
  -4   3  16        1.42        0.64      1.80 o 
  -3   3  16        0.10        1.12      1.78 o 
  -2   3  16        6.73        6.76      2.26 o 
  -1   3  16       48.32       47.86      7.47 o 
   0   3  16        3.36        3.52      1.86 o 
   1   3  16       27.36       23.81      2.79 o 
   2   3  16        9.74       10.57      2.17 o 
   3   3  16       20.88       22.86      2.84 o 
   4   3  16        3.57        3.89      2.13 o 
   5   3  16       14.36       17.75      3.55 o 
  -7   4  16       10.70        7.66      3.30 o 
  -6   4  16        4.55        8.51      2.50 o 
  -5   4  16        4.50        5.41      2.26 o 
  -4   4  16        0.10        0.23      1.91 o 
  -3   4  16        0.63        0.90      1.84 o 
  -2   4  16        6.76        9.86      2.58 o 
  -1   4  16       11.91       14.48      2.85 o 
   0   4  16        0.00        0.00      1.55 o 
   1   4  16        9.89       10.88      2.41 o 
   2   4  16        0.04        2.05      1.80 o 
   3   4  16        0.24        1.75      1.55 o 
   4   4  16        4.73        7.62      2.04 o 
  -6   5  16        1.08        0.54      2.11 o 
  -5   5  16        0.01        0.00      1.87 o 
  -4   5  16       27.75       36.68      4.42 o 
  -3   5  16        2.13        1.75      2.06 o 
  -2   5  16        0.01        0.75      1.79 o 
  -1   5  16       33.73       36.63      5.44 o 
   0   5  16        2.88        4.02      2.31 o 
   1   5  16        2.92        4.31      2.08 o 
   2   5  16        4.20        3.60      1.82 o 
   3   5  16       14.81       17.42      2.90 o 
   4   5  16        0.50        0.67      1.54 o 
  -5   6  16        4.93        8.96      3.02 o 
  -4   6  16        3.08        0.87      2.14 o 
  -3   6  16       16.60       20.36      3.54 o 
  -2   6  16        0.04        1.12      1.98 o 
  -1   6  16        2.53        2.24      2.13 o 
   0   6  16       15.38       19.30      3.54 o 
   1   6  16       63.79       65.95      5.66 o 
   2   6  16        0.41        0.77      1.70 o 
  -3   7  16        1.45        1.35      2.24 o 
  -2   7  16       10.41       13.61      3.41 o 
  -1   7  16       24.41       35.09      4.64 o 
   0   7  16        0.74        1.10      2.36 o 
   1   7  16       11.25       18.11      3.22 o 
  -7   0  17        2.66        7.24      4.83 o 
  -5   0  17        0.69        4.83      4.71 o 
  -3   0  17       48.89       41.13      8.33 o 
  -1   0  17       23.60       29.55      4.22 o 
   1   0  17        7.11       17.86      4.48 o 
   3   0  17        0.21        1.09      2.99 o 
  -7   1  17        1.82        5.12      3.14 o 
  -6   1  17       33.51       42.83      6.65 o 
  -5   1  17       13.80       11.21      4.05 o 
  -4   1  17        0.82        5.84      3.32 o 
  -3   1  17        2.85        4.36      2.11 o 
  -2   1  17       24.50       31.92      3.36 o 
  -1   1  17        0.97        1.01      1.56 o 
   0   1  17        0.01        0.35      1.50 o 
   1   1  17        0.06        1.52      1.83 o 
   2   1  17        0.99        0.82      1.90 o 
   3   1  17        0.00        0.00      1.95 o 
   4   1  17        5.97        9.89      3.10 o 
  -7   2  17        3.43        5.63      3.19 o 
  -6   2  17        3.55        6.71      3.29 o 
  -5   2  17       43.01       46.65      6.83 o 
  -4   2  17       28.36       36.38      4.78 o 
  -3   2  17        0.88        0.69      1.90 o 
  -2   2  17        1.22        2.66      2.01 o 
  -1   2  17        1.34        2.41      1.71 o 
   0   2  17        0.54        0.00      1.57 o 
   1   2  17        0.99        1.63      1.62 o 
   2   2  17        1.71        1.54      1.90 o 
   3   2  17        4.75        6.68      2.78 o 
   4   2  17        1.08        1.32      2.32 o 
  -7   3  17       12.22       13.76      4.35 o 
  -6   3  17        0.15        0.48      3.26 o 
  -5   3  17       12.76       16.39      3.71 o 
  -4   3  17        8.45       13.00      2.85 o 
  -3   3  17        0.48        2.35      2.07 o 
  -2   3  17       14.01       11.73      2.84 o 
  -1   3  17        4.22        4.20      2.30 o 
   0   3  17        7.13        7.45      2.21 o 
   1   3  17       14.23       14.40      2.82 o 
   2   3  17        0.53        0.00      1.76 o 
   3   3  17        0.01        0.00      1.74 o 
   4   3  17        4.97        3.98      2.56 o 
  -6   4  17        0.16        0.00      3.14 o 
  -5   4  17        0.02        1.26      1.95 o 
  -4   4  17        1.76        3.55      2.12 o 
  -3   4  17        0.04        1.65      1.98 o 
  -2   4  17        0.30        0.00      1.87 o 
  -1   4  17       39.86       48.23      4.92 o 
   0   4  17        5.71        7.59      2.36 o 
   1   4  17       11.34       14.02      2.82 o 
   2   4  17       10.16       19.89      3.29 o 
   3   4  17        5.43        9.36      2.15 o 
  -5   5  17       15.23       18.97      3.69 o 
  -4   5  17       23.74       25.74      3.84 o 
  -3   5  17        3.83        3.84      2.17 o 
  -2   5  17        0.00        0.24      2.06 o 
  -1   5  17       15.25       18.64      3.51 o 
   0   5  17        6.24       11.14      3.19 o 
   1   5  17        7.79        7.02      2.42 o 
   2   5  17        0.16        0.32      1.74 o 
  -3   6  17        2.03        3.70      2.60 o 
  -2   6  17        1.63        2.02      2.39 o 
  -1   6  17        2.63        3.64      2.53 o 
   0   6  17        0.17        2.74      2.59 o 
   1   6  17        2.52        1.52      2.59 o 
  -6   0  18       11.97       13.40      5.79 o 
  -4   0  18        6.99       12.92      5.92 o 
  -2   0  18       46.15       60.57      6.99 o 
   0   0  18       22.02       24.99      5.25 o 
   2   0  18        0.50        3.18      3.52 o 
  -6   1  18        7.20        7.18      3.56 o 
  -5   1  18        0.27        3.19      2.98 o 
  -4   1  18        0.00        0.82      2.99 o 
  -3   1  18        4.58        5.74      2.83 o 
  -2   1  18        0.91        1.30      1.94 o 
  -1   1  18        6.99       11.51      2.43 o 
   0   1  18        0.67        2.18      2.09 o 
   1   1  18       20.03       24.00      3.84 o 
   2   1  18       33.74       46.07      5.02 o 
   3   1  18        6.92        8.19      2.98 o 
  -6   2  18        5.29        9.32      3.87 o 
  -5   2  18        0.18        3.14      3.98 o 
  -4   2  18       37.25       46.32      5.53 o 
  -3   2  18        0.02        2.31      2.14 o 
  -2   2  18        4.54        9.35      2.77 o 
  -1   2  18        5.67        7.65      2.32 o 
   0   2  18        1.03        0.00      1.57 o 
   1   2  18        8.26       11.01      2.91 o 
   2   2  18        5.07        6.35      2.54 o 
   3   2  18        8.77       11.70      3.30 o 
  -5   3  18        1.22        0.00      3.50 o 
  -4   3  18        9.15       17.92      3.40 o 
  -3   3  18        4.98       11.56      2.87 o 
  -2   3  18       14.88       27.24      3.86 o 
  -1   3  18        1.80        3.81      2.40 o 
   0   3  18        0.64        2.34      2.03 o 
   1   3  18        1.13        1.80      2.15 o 
   2   3  18        0.87        0.21      2.04 o 
  -5   4  18        0.07        0.00      2.25 o 
  -4   4  18       13.18       22.24      3.84 o 
  -3   4  18        0.29        1.71      2.29 o 
  -2   4  18        0.54        3.06      2.38 o 
  -1   4  18       19.56       19.26      3.58 o 
   0   4  18        0.45        1.33      2.42 o 
   1   4  18        1.03        5.90      2.35 o 
   2   4  18        0.37        0.00      2.15 o 
  -3   5  18        1.58        2.37      2.48 o 
  -2   5  18        1.59        3.05      2.41 o 
  -1   5  18        1.14        1.12      2.27 o 
   0   5  18       16.32       22.90      4.03 o 
  -5   0  19        0.43        2.54      4.23 o 
  -1   0  19        0.59        3.26      4.59 o 
   1   0  19      100.05      139.74     10.24 o 
  -5   1  19       10.41       11.77      3.91 o 
  -4   1  19        8.57       10.87      5.43 o 
  -3   1  19        0.10        0.00      4.10 o 
  -2   1  19        8.75       10.66      3.47 o 
  -1   1  19        9.19       15.39      3.23 o 
   0   1  19        3.27        4.06      2.74 o 
   1   1  19        5.75        9.22      3.05 o 
   2   1  19        4.01        7.14      3.12 o 
  -4   2  19       11.96       21.61      7.12 o 
  -3   2  19        1.50        5.18      2.89 o 
  -2   2  19        3.36        3.91      2.48 o 
  -1   2  19        0.71        0.24      2.13 o 
   0   2  19        4.34        7.81      2.95 o 
   1   2  19        0.44        0.75      2.48 o 
  -3   3  19        3.70       10.18      2.94 o 
  -2   3  19        0.34        0.71      2.27 o 
  -1   3  19        2.94        3.39      2.46 o 
   0   3  19        9.62       17.58      3.72 o 
                                                 
